# Supplementary material for: Coordination between ECM and cell-cell adhesion regulates the development of islet aggregation, architecture, and functional maturation
Source: eLife. 2023 Aug 23;12:e90006. doi: 10.7554/eLife.90006 (PMC10482429; doi:10.7554/eLife.90006)
Supplement: Supplementary file 1. — This table provides a comprehensive catalogue of gene expression differences observed between islets isolated from control mice and those from Itgb1ΔEndo/Δendo mice. [file elife-90006-supp1.zip › Supplementary file 1.csv]

genes	logFC	PValue	FDR	indicator	WT1	WT2	WT3	MUT1	MUT2	MUT3
TTYH1	2.15	2.69E-25	3.21E-21	UP	22.89	15.28	23.46	88.12	89.14	87.89
EIF3J1	-3.95	1.36E-15	8.10E-12	DOWN	6.34	15.88	6.87	0.6	0.64	0.58
INHBA	1.98	4.44E-15	1.76E-11	UP	14.85	7.96	13.88	44.36	43.68	52.27
HK2	1.78	8.40E-15	2.50E-11	UP	14.52	15.13	19.63	50.04	44.2	70.6
IER3	1.65	1.97E-13	4.70E-10	UP	50.41	50	73.71	153.02	146.41	231.07
CEACAM1	1.85	3.43E-13	6.81E-10	UP	13.5	10.77	17.63	36.01	55.78	54.68
SOD3	2.29	6.21E-13	1.06E-09	UP	3.99	3.72	4.43	17.11	16.15	24.61
FZD1	1.73	1.58E-12	2.35E-09	UP	19.25	12.95	23.72	46.75	65.26	68.42
PTGS2	2.05	2.45E-12	3.24E-09	UP	36.76	31.01	32.85	116.49	76.25	209.93
INPP4B	-2.35	1.40E-11	1.67E-08	DOWN	57.01	17.91	39.33	6.66	7.22	7.9
ALPL	1.94	2.35E-11	2.54E-08	UP	4.81	6.34	7.48	23.51	19.42	26.55
WDFY1	1.19	5.72E-11	5.68E-08	UP	39.93	47.07	32.93	92.33	87.96	85.38
BGN	1.63	9.49E-11	8.68E-08	UP	55.04	25.56	46.78	107.57	122.63	150.95
ERRFI1	1.06	1.32E-10	1.12E-07	UP	122.62	107.77	127.18	225.21	216.37	283.85
SELENBP1	2.84	1.45E-10	1.15E-07	UP	2.93	1.09	4.38	18.05	15.9	24.78
HILPDA	1.68	3.68E-10	2.74E-07	UP	18.63	19.86	31.75	50.09	73.24	94.14
WIPI1	0.98	4.00E-10	2.80E-07		79.87	81.5	87.27	153.9	165.26	157.3
ADM	2.67	6.75E-10	4.46E-07	UP	2.85	2.14	6.45	14.14	25.4	31.52
HK1	1.33	8.28E-10	5.19E-07	UP	35.12	47.07	47.62	96.15	84.83	136.06
LDHA	2.17	1.29E-09	7.68E-07	UP	45.42	27.37	101.47	218.3	232.21	310.12
TUBB6	1.12	1.54E-09	8.74E-07	UP	36.44	28.98	37	68.82	75.32	71.39
FBN1	1.05	2.23E-09	1.21E-06	UP	38.41	37.46	34.01	72.09	70.26	78.35
EGLN3	2.69	2.36E-09	1.22E-06	UP	11.56	5.63	28.81	64.43	94.28	129.76
PKM	1.24	2.83E-09	1.40E-06	UP	400.44	339.5	599.43	905.13	998.82	1156.85
CD81	0.91	3.22E-09	1.53E-06		132.77	155.26	125.79	269.29	237.76	247.95
CBLN4	-3.07	3.97E-09	1.82E-06	DOWN	3.32	7.66	3.02	0.35	0.74	0.51
BNIP3	2.32	5.50E-09	2.43E-06	UP	44.89	19.26	82.34	150.63	269.42	289.59
ST3GAL1	1.22	5.90E-09	2.51E-06	UP	83.65	71.4	97.5	178.81	146.41	246.05
PDYN	1.44	6.37E-09	2.61E-06	UP	90.99	40.95	84.28	214.06	194.54	163.53
A330076H08RIK	-1.53	8.53E-09	3.38E-06	DOWN	41.99	68.96	32.54	14.86	18.23	14.99
MMP14	1.13	1.17E-08	4.51E-06	UP	63.79	47.49	61.56	127.47	94.58	144.72
STOM	1.55	1.35E-08	5.01E-06	UP	45.95	32.17	79.35	132.28	136.86	179.86
KBTBD11	1.6	1.46E-08	5.12E-06	UP	6.4	6.38	9	19.03	24.35	20.93
GPI1	1.43	1.46E-08	5.12E-06	UP	178.74	141.33	320.27	498.39	559.21	613.61
COL13A1	-2.01	1.52E-08	5.12E-06	DOWN	32.69	77.89	25.74	14.19	9.94	8.76
DIRAS2	1.6	1.55E-08	5.12E-06	UP	32.77	23.46	57.8	95.3	134.6	105
CXCL5	1.96	1.70E-08	5.45E-06	UP	24.68	20.57	21.07	66.77	40.29	142.82
PLAT	0.96	1.76E-08	5.53E-06		32.04	30.14	30.12	56.18	59.55	58.17
PLOD2	2.04	1.95E-08	5.94E-06	UP	14.79	9.99	32.72	57.65	66.87	104.98
UNC13A	0.9	2.01E-08	5.97E-06		235.55	272.91	304.77	468.05	489.41	515.24
CHIL4	9.38	2.16E-08	6.27E-06	UP	0	0	0	1.02	0.03	5.67
AMIGO2	1.06	2.22E-08	6.29E-06	UP	67.57	70.99	90.32	126.42	168.7	168.29
HAPLN4	1.17	2.51E-08	6.96E-06	UP	43.31	33.75	57.65	93.6	92.12	109.36
CFB	2.73	2.94E-08	7.56E-06	UP	25.06	7.17	32.59	135.57	56.58	226.03
SLC16A3	2.62	2.95E-08	7.56E-06	UP	9.59	7.43	37.39	84.4	96.74	145.2
CRISPLD2	1.37	2.95E-08	7.56E-06	UP	11.53	8.93	10.31	25.81	21.85	29.52
CAR9	3.42	3.03E-08	7.56E-06	UP	2.9	0.45	2.26	11.99	9.89	36.48
DDIT4	1.25	3.05E-08	7.56E-06	UP	70.68	46.77	89.29	138.01	151.93	186.23
IFITM3	1.44	3.14E-08	7.63E-06	UP	49.64	50.04	72.08	155.09	91.48	206
SPARCL1	0.97	3.38E-08	8.03E-06		45.68	34.76	43.08	79.72	77.45	78.42
ACKR3	1.61	3.82E-08	8.92E-06	UP	12.65	6.72	13.7	30.74	26.58	41.06
PDPN	1.27	3.99E-08	9.04E-06	UP	59.44	34.72	52.9	134.4	81.85	129.99
FGB	0.95	4.06E-08	9.04E-06		69.83	59.27	71.37	108.14	132.85	134.52
SLIT3	1.54	4.10E-08	9.04E-06	UP	5.96	8.33	8.06	19.42	19.29	24.43
SLC6A8	0.89	4.21E-08	9.11E-06		76.96	63.7	77.69	127.09	128.05	137
LIF	1.12	4.57E-08	9.72E-06	UP	60.88	64.38	53.37	120.38	93.66	162.52
ADM2	1.49	4.93E-08	1.03E-05	UP	16.81	12.88	28.23	42.61	56.65	58.48
PGK1	1.79	6.39E-08	1.31E-05	UP	8.3	6.64	18.21	32.51	35.72	43.26
ACTA2	4.08	7.32E-08	1.46E-05	UP	2	1.91	1.1	70.37	4.8	8.91
COL1A2	1.6	7.42E-08	1.46E-05	UP	69.13	25.19	38.47	104.13	124.66	160.36
P4HA2	1.54	7.46E-08	1.46E-05	UP	59	47.67	119.68	180.83	207.27	252.71
SMOX	1.37	9.55E-08	1.83E-05	UP	20.6	17.08	30.31	48.25	46.51	76.27
VTN	2.34	1.06E-07	2.00E-05	UP	3.7	2.14	4.22	7.93	20.72	20.68
CFH	1.71	1.22E-07	2.27E-05	UP	12.91	5.11	13.28	29.5	30.66	39.21
SCRT1	1.31	1.25E-07	2.29E-05	UP	14.26	11.45	21.44	36.33	36.54	40.55
SNCB	1.49	1.28E-07	2.30E-05	UP	20.66	17.23	40.49	58.85	76.3	78.8
FGA	2.21	1.38E-07	2.45E-05	UP	11.27	2.89	11.99	32.56	29.61	55.46
B3GNT3	1.26	1.50E-07	2.63E-05	UP	28.31	24.89	44.4	66.8	67.9	92.5
INSRR	-1.06	1.52E-07	2.63E-05	DOWN	209.64	354.37	213.43	125.27	125.84	111.53
COL6A1	1.51	1.69E-07	2.86E-05	UP	25.79	10.25	22.01	44.03	54.7	61.54
SLC30A8	-1	1.72E-07	2.86E-05		236.08	298.62	206.79	107.14	148.23	104.9
BSG	0.94	1.73E-07	2.86E-05		435.57	394.91	583.72	784.94	884.85	964.74
PFKFB3	1.98	1.82E-07	2.96E-05	UP	68.16	41.52	174.7	307.89	350.52	435.05
FRAS1	-0.96	1.94E-07	3.12E-05		50.91	47.37	52.74	27.38	26.22	22
1700086L19RIK	-1.08	2.00E-07	3.17E-05	DOWN	78.9	84.61	60.04	37.23	38.91	26.4
SERPINA3N	2.05	2.07E-07	3.24E-05	UP	181.21	54.84	189.81	313.93	624.16	763.87
DBPHT2	-1.19	2.23E-07	3.44E-05	DOWN	81.39	94.75	58.38	37.95	38.03	24.2
A830010M20RIK	1.08	2.40E-07	3.66E-05	UP	43.37	38.21	59.12	80.49	106.27	101.43
SERPINA3F	3.5	2.44E-07	3.67E-05	UP	1.09	2.18	1.39	2.39	20.83	27.39
ALDOC	1.58	2.65E-07	3.93E-05	UP	19.31	11	33.45	55.38	62.89	66.7
ADAMTS4	1.1	2.67E-07	3.93E-05	UP	34.92	38.59	31.83	71.46	54.78	93.41
ALAD	1.06	2.72E-07	3.94E-05	UP	25.2	21.55	21.75	48	37.31	53.11
PCDH15	-2	3.78E-07	5.42E-05	DOWN	31.54	82.92	24.43	14.34	12.25	7.14
CHIL1	3.09	4.51E-07	6.35E-05	UP	1.88	0.41	1.26	6.16	4.62	18.58
COL6A2	1.35	4.53E-07	6.35E-05	UP	22.56	10.89	18.63	34.88	43.97	50.15
SLC2A1	1.84	4.62E-07	6.37E-05	UP	92.95	56.23	216.24	324.42	431.16	517.92
APLN	1.53	4.71E-07	6.37E-05	UP	10.15	10.62	20.55	27.25	43.63	44.7
AOX1	-1.39	4.71E-07	6.37E-05	DOWN	26.85	32.85	20.49	12.87	9.25	7.62
PLEKHA2	1.05	4.95E-07	6.57E-05	UP	47.53	39.15	67.3	96.9	98.62	114.67
SOAT1	0.88	4.97E-07	6.57E-05		50.7	63.55	60.4	94.33	104.34	113.53
MTHFD1L	0.95	5.03E-07	6.57E-05		59.8	67.46	84.65	115.85	127.46	152.74
POSTN	1.31	5.19E-07	6.72E-05	UP	18.19	11	11.52	26.95	38.29	32.3
NDUFA4L2	2.74	5.28E-07	6.75E-05	UP	2.17	0.68	3.33	7.06	12.64	20.61
COL5A1	1.06	5.69E-07	7.20E-05	UP	22.01	15.73	19.15	41.07	33.1	41.39
APOLD1	1.27	5.82E-07	7.29E-05	UP	25.2	35.02	37.99	51.96	75.86	101.84
LRP5	0.86	5.97E-07	7.34E-05		71.59	56.38	74.02	131.06	106.35	119.08
VIM	1.06	5.98E-07	7.34E-05	UP	139.4	80.3	90.87	238.18	169.57	222.03
BHLHE40	1.12	6.99E-07	8.49E-05	UP	187.19	119.26	244	348.41	382.32	428.77
GYS1	1.97	7.08E-07	8.50E-05	UP	42.6	26.5	118.92	202.72	238.48	277.31
DPP10	-1.87	7.15E-07	8.50E-05	DOWN	14.26	15.02	11.15	3.12	5.11	2.46
2410021H03RIK	-1.57	7.42E-07	8.75E-05	DOWN	21.77	15.8	13.49	6.33	5.5	4.91
VGF	1	7.85E-07	9.16E-05	UP	152.98	151.13	203.54	253.93	408.9	321.61
MEDAG	1.35	8.22E-07	9.49E-05	UP	9.65	6.98	10.94	20.9	21.57	25.79
LUM	2.04	9.19E-07	0.000105144	UP	5.84	1.8	5.56	14.11	17.85	20.68
ACTG2	7	9.72E-07	0.000110148	UP	0.15	0	0.05	26.41	0.41	0.46
KCNE4	1.05	1.18E-06	0.000130477	UP	21.33	28.08	21.1	40.92	42.63	57.69
ZIM1	-1.38	1.18E-06	0.000130477	DOWN	91.66	156.01	64.44	49.69	38.06	28.91
ELN	1.88	1.18E-06	0.000130477	UP	8.16	3.12	3.96	14.54	23.27	16.48
TPM4	0.78	1.24E-06	0.000135269		96.5	94.9	107.74	177.88	147.64	172.94
ADGRV1	-0.9	1.36E-06	0.000147379		91.51	113.55	79.35	55.4	46.61	46.27
GLA	0.93	1.39E-06	0.000149154		46.97	39.15	55.23	82.98	77.63	100.29
DCN	1.61	1.41E-06	0.000149657	UP	39.64	12.39	28.57	65.98	66.75	106.04
CTSC	1.15	1.46E-06	0.000152318	UP	15.05	10.4	13.64	28.97	24.09	31.36
KDR	-1.48	1.46E-06	0.000152318	DOWN	186.46	432.9	146.65	102.91	85.98	78.12
DYSF	-1.15	1.57E-06	0.000162656	DOWN	38.64	64.87	35.84	21.17	19.72	20.25
CYP26B1	1.69	1.62E-06	0.000166443	UP	13.88	6.46	17.5	23.41	44.76	49.77
WNT4	-0.94	1.67E-06	0.000169024		193.15	136.94	216.21	83.93	105.76	86.35
AEBP1	0.94	1.68E-06	0.000169024		29.69	33.37	21.86	54.48	50.57	53.11
ECM1	1.1	1.79E-06	0.00017865	UP	17.99	15.99	13.91	33.21	25.89	40.45
C4B	1.53	1.82E-06	0.000179735	UP	14.2	10.55	10.73	25.11	21.83	52.05
PPY	-2.2	1.83E-06	0.000179735	DOWN	3536.22	14899.49	2921.73	1964.32	1328.93	1251.5
PIK3C2G	-2.01	1.84E-06	0.000179814	DOWN	15.23	59.84	19.23	8.55	7.76	6.4
STC1	1.04	2.02E-06	0.000195477	UP	102.61	164.91	105.04	201.3	229.21	312.07
CCL7	1.82	2.04E-06	0.000195477	UP	11.88	12.88	9.39	29.27	18.11	69.18
ZC3H12A	1.39	2.22E-06	0.000211053	UP	15.73	11.56	18.08	36.7	23.73	55.13
SRGAP1	-0.87	2.24E-06	0.000211982		109.35	80.56	95.43	55.53	52.9	43.51
ODC1	0.8	2.37E-06	0.000221768		90.93	83.34	110.28	156.19	153.16	170.54
LRG1	3.23	2.53E-06	0.000235518	UP	7.51	0.56	16.79	70.59	58.63	97.91
TNFRSF1B	1.19	2.57E-06	0.00023702	UP	13.67	11.71	15.06	26.8	23.96	38.65
CPXM2	2.03	2.63E-06	0.000240806	UP	2.05	1.05	1.18	5.36	4.21	7.47
LTF	4.03	2.67E-06	0.000242189	UP	0.18	0	0.45	1.99	0.87	7.42
MIF	1.78	2.70E-06	0.000243047	UP	38.14	15.65	74.65	128.21	142.71	158.21
BNIP3L	1.05	2.72E-06	0.00024341	UP	48	46.14	74.65	89.44	117	133.13
H2-T23	1.24	2.79E-06	0.00024752	UP	30.57	34.99	61.16	89.86	76.48	125.05
SAMD9L	1.12	2.90E-06	0.00025581	UP	97.59	112.69	174.23	244.46	210.25	355.91
TPM2	2.8	3.03E-06	0.000265468	UP	1.64	1.46	0.92	19.45	3.29	4.94
ALDOA	1.35	3.08E-06	0.000267322	UP	758.37	468.22	1384.53	1965.42	2155.61	2355.79
C2CD4B	1.25	3.25E-06	0.0002804	UP	66.84	36.79	89.84	118.51	163.72	162.64
RGS5	0.76	3.36E-06	0.00028752		115.78	107.32	107.27	213.04	159.07	171.55
XDH	1.14	3.45E-06	0.000293499	UP	37.06	46.44	34.85	97.52	50.9	104.65
G6PC2	0.71	3.56E-06	0.000300608		345.05	354.4	419.72	562.53	617.25	594.42
JUNB	0.75	3.67E-06	0.000307394		213.54	208.75	209.57	302.71	332.78	394.49
CLDN3	1.2	3.69E-06	0.000307394	UP	28.46	12.73	25.01	52.69	44.22	50.53
TIPARP	0.87	3.96E-06	0.000326218		68.57	80.63	83.23	112.98	131.36	167.55
S100A9	3.61	3.97E-06	0.000326218	UP	0.35	0.04	0.37	1.22	1.08	6.94
9530091C08RIK	-1.34	4.10E-06	0.000334373	DOWN	39.79	57.4	27.08	20.22	10.84	16.86
LOX	2.36	4.25E-06	0.000342125	UP	2.7	0.6	1.92	5.71	8.09	12.2
NDST4	-1.59	4.25E-06	0.000342125	DOWN	17.81	31.31	15.11	6.08	9.27	5.32
SEMA6B	1.02	4.68E-06	0.000373959	UP	15.29	17.42	21.94	33.09	33.1	41.34
KCNJ2	0.89	4.72E-06	0.000374439		25.97	27.93	28.26	40.77	51.77	55.08
CD300LG	-1.96	4.85E-06	0.000378303	DOWN	11.3	20.5	7.32	4.21	2.54	3.04
ZBP1	1.94	4.85E-06	0.000378303	UP	5.81	6.91	13.7	29.7	14.84	54.17
FMO2	1.27	4.86E-06	0.000378303	UP	8.6	11.97	9.08	19.55	20.8	28.66
MAP2K1	0.84	4.99E-06	0.000385546		106.6	99.29	144.81	181.15	201.86	228.18
PDK1	1.53	5.12E-06	0.000393487	UP	87.93	55.26	191.26	248.05	336.5	353.31
PFKL	1.65	5.25E-06	0.000400345	UP	170.91	95.5	391.96	585.74	641.44	778.99
IGFBP3	0.84	5.40E-06	0.000408617		181.41	198.77	267.4	343.27	363.85	418.03
PFKP	1.82	5.42E-06	0.000408617	UP	103.34	50.41	247.59	371.58	467.76	540.17
PLAU	1.06	5.48E-06	0.00041039	UP	13.32	13.25	14.62	28.18	22.57	32.83
MAP2	-0.76	5.60E-06	0.000416543		407.34	497.65	381.54	256.23	266.67	213.37
TPI1	1.72	5.79E-06	0.000428296	UP	174.58	89.19	406.55	615.54	696.99	833.28
MUC13	1.76	6.14E-06	0.000448947	UP	3.52	3.42	8.29	13.86	17.26	19.29
GOLM1	0.92	6.16E-06	0.000448947		40.99	33.63	41.12	82.78	53.31	76.9
LOXL2	1.17	6.19E-06	0.000448947	UP	15.79	14.45	21.78	27.48	37.31	48.4
JPH2	1.81	6.22E-06	0.000448947	UP	2.02	3.38	1.78	10.1	6.5	7.9
FMN2	-0.74	6.36E-06	0.00045618		139.55	139.61	119.6	76.7	85.31	70.32
PGF	1.32	6.58E-06	0.000469068	UP	6.63	9.76	12.28	21.82	20.16	27.72
CH25H	3.25	6.68E-06	0.000473279	UP	0.38	0	0.58	2.19	1.46	5.52
FAM162A	1.98	6.75E-06	0.000475449	UP	22.86	13.1	68.9	100.99	132.82	167.76
LY6D	3.41	6.91E-06	0.0004834	UP	0.03	0.26	0.13	1.35	0.31	2.66
SDC1	1.29	7.04E-06	0.000490002	UP	24.06	9.38	17.95	47.15	35.83	39.69
S100A8	3.63	7.08E-06	0.000490026		0.06	0	0.13	0.4	0.31	1.85
P4HA1	1.27	7.29E-06	0.000501157	UP	277.95	186.46	523.79	689.34	805.98	817.24
PPP1R14A	2.66	7.43E-06	0.000508336	UP	0.35	0	0.5	1.77	1.52	2.2
LGALS9	1.56	7.54E-06	0.000512034	UP	13.85	13.33	23.75	54.21	22.63	69.18
GPR35	1.69	7.57E-06	0.000512034	UP	2.99	2.59	4.15	8.18	9.66	12.68
LY6A	1.88	7.86E-06	0.000526468	UP	17.31	26.84	22.85	106.57	22.21	112.29
DNAH2	-2.06	7.91E-06	0.000526468	DOWN	15.52	52.22	11.68	7.28	6.21	4.99
PTRF	0.88	7.92E-06	0.000526468		41.93	45.87	35.29	87	58.84	73.76
C1S1	1.72	8.03E-06	0.000530915	UP	7.69	2.93	5.17	13.07	15.38	21.85
PEG3	-0.92	8.48E-06	0.000557478		1837.24	2819.69	1577.05	1216.39	1093.02	899.61
ISG20	0.93	8.71E-06	0.00056781		60.44	53.23	83.41	105.3	110.56	147.96
EGLN1	1.44	8.73E-06	0.00056781	UP	108.68	70.08	222.38	266.7	390.69	398.21
CNN1	6	9.15E-06	0.000592062	UP	0.09	0	0.08	11.27	0.26	0.15
DPT	1.54	9.22E-06	0.000593003	UP	5.43	5.59	4.85	10.6	14.02	20.05
GCNT2	0.7	9.32E-06	0.000596312		129.45	135.59	149.48	198.08	210.95	244.13
COL1A1	1.65	9.51E-06	0.000605374	UP	103.46	23.35	60.93	143.95	194.33	231.04
RBP4	-1.16	9.74E-06	0.000615793	DOWN	265.59	366.87	179.08	157.94	118.85	76.93
CD82	0.95	9.78E-06	0.000615793		176.31	121.14	227.02	290.89	312.08	381.28
CILP	1.8	1.00E-05	0.000627566	UP	8.83	2.48	5.01	14.19	20.85	20.2
DLK1	1.75	1.01E-05	0.000627743	UP	5.9	4.47	3.12	20.95	14.46	8.91
ARRB1	0.97	1.05E-05	0.000649205		16.84	22.79	18.79	41.22	29.41	40.58
MYLK	2.59	1.08E-05	0.000666117	UP	10.03	6.38	7.16	110.09	13.05	16.99
PGLYRP1	3.71	1.14E-05	0.000696428	UP	0.97	0	0.39	5.21	1.49	10.88
AASS	2.23	1.18E-05	0.000718748	UP	1.23	1.09	1.31	2.02	7.34	7.09
MYH11	2.71	1.21E-05	0.000737443	UP	7.25	14.6	6.35	144.05	15.46	23.42
UGT2B34	-0.8	1.33E-05	0.000804206		223.25	310.3	197.21	154.94	123.89	128.65
UNC5C	-1.14	1.37E-05	0.000821998	DOWN	31.75	41.26	22.41	16.86	13.43	11.67
ADAMTS2	1.47	1.46E-05	0.000875527	UP	10.65	4.32	6.95	17.53	18.29	22.96
IL11	0.88	1.47E-05	0.000875527		55.57	50.83	43.95	107.29	65.51	95.81
EEF1A2	-1.02	1.49E-05	0.0008811	DOWN	66.43	75.57	51.85	29.27	41.58	22.05
C2	1.67	1.53E-05	0.000898406	UP	3.49	2.85	5.3	10.92	9.17	16.05
JMJD6	0.82	1.54E-05	0.000898406		55.01	58.3	77.69	95.77	111.25	119.84
CPED1	1.34	1.55E-05	0.000898406	UP	16.52	6.31	13.75	25.83	32	32.2
AXL	0.83	1.55E-05	0.000898406		46.89	48.01	38.7	81.01	60.89	88.37
WNK3	-1.08	1.63E-05	0.000944125	DOWN	130.19	80.07	75.96	48	53.73	29.41
SPIDR	1.15	1.72E-05	0.000988991	UP	51.52	32.73	82.89	110.34	116.28	132.82
KCNK3	-1.03	1.82E-05	0.001044061	DOWN	64.99	57.92	44.08	27.83	34	17.57
TNFRSF9	1.63	1.84E-05	0.001050275	UP	4.87	3.98	7.56	11.69	13.74	23.74
AGT	-1.4	1.86E-05	0.001052126	DOWN	17.78	21.13	12.86	6.23	7.99	4.76
TUBB5	0.82	1.87E-05	0.001052126		221.96	132.06	203.8	354.57	303.68	300.32
MYL9	3.24	1.88E-05	0.001054459	UP	1.32	0.79	0.97	23.96	2.16	2.73
SMTN	0.92	1.94E-05	0.001082331		23.03	32.47	21.07	46.28	40.65	53.99
ALDH1A3	1.78	1.95E-05	0.001082331	UP	2.88	8	7.24	12.74	30.05	17.59
TRP53I11	0.71	2.09E-05	0.001155127		111.41	103.76	130.46	170.73	180.41	197.68
TRP53INP1	-0.61	2.15E-05	0.001178942		224.63	229.85	209.39	138.61	141.99	140.72
FMOD	3.16	2.16E-05	0.001178942	UP	1.32	0	0.73	4.56	3.9	9.49
TMEM45A	2.51	2.17E-05	0.001178942	UP	0.62	0.49	2.1	2.92	5.65	9.29
PRRX1	0.83	2.17E-05	0.001178942		25.82	28.79	29.41	46.48	41.35	56.7
ISG15	1.72	2.20E-05	0.001185762	UP	5.81	8.07	12.28	26.23	12.64	45.06
KLF5	0.9	2.20E-05	0.001185762		33.39	38.21	29.2	71.16	43.35	67.92
PAPPA2	-1.04	2.31E-05	0.001235693	DOWN	471.01	693	341.66	197.08	305.48	204.64
GREM1	2.23	2.32E-05	0.001235951	UP	0.44	0.83	0.97	6.01	1.87	2.48
DHRS7	0.86	2.33E-05	0.001239752		67.34	53.42	85.41	104.15	116.46	142.26
NEBL	-1.39	2.44E-05	0.001293205	DOWN	15.96	13.74	12.12	6.23	5.14	4.1
IFITM2	0.85	2.54E-05	0.001336517		28.55	25.53	28.99	51.66	37.34	56.88
RAB37	-0.85	2.58E-05	0.001350274		65.9	72.64	56.65	36.3	41.68	27.39
PRR15	1.93	2.59E-05	0.001350274	UP	2.88	2.48	9.34	14.36	20.06	20.18
ANGPTL4	1.12	2.62E-05	0.001360308	UP	10.94	9.38	11.26	18.45	20.8	27.49
FN1	1.62	2.75E-05	0.001422839	UP	42.13	9.8	16.27	86.4	61.53	55.34
PGAM1	1.57	2.77E-05	0.001429211	UP	7.13	4.65	15.95	22.24	27.27	30.88
TENM4	0.97	2.82E-05	0.001444192		263.25	147.53	322.95	448.95	469.71	480.1
IL6	1.05	2.87E-05	0.001465439	UP	50.06	66.59	44.61	93.01	76.02	154.9
IFIT3	1.82	2.88E-05	0.001465439	UP	20.92	23.65	53.76	101.91	44.99	189.68
CARMIL3	-0.93	2.90E-05	0.001468873		67.16	88.63	47.86	35.08	37.55	31.41
CYP4F16	1.09	2.96E-05	0.001491959	UP	15.96	11.3	21.67	28.75	32.18	40.12
KCNE3	1.57	2.97E-05	0.001491959	UP	7.48	3.79	11.83	23.29	16.18	27.44
SLPI	2.54	2.99E-05	0.001496709	UP	0.91	0.3	1.29	6.31	1.44	6.58
FGG	1.05	3.09E-05	0.001538814	UP	18.84	14.3	14.51	27.73	25.32	42.5
HECW2	-1.26	3.35E-05	0.0016586	DOWN	30.63	56.35	21.2	16.68	13.92	13.26
DPP6	-1.32	3.36E-05	0.0016586	DOWN	20.39	35.96	16.19	11.44	8.83	8.02
COL14A1	1.25	3.38E-05	0.001663136	UP	17.99	9.12	9.39	20.95	30.12	33.14
SLC7A2	-0.67	3.42E-05	0.001675249		509.65	512.74	406.29	286.65	310.1	275.37
GBE1	0.8	3.63E-05	0.001769101		34.36	36.79	44.42	57.18	64.46	74.25
HPSE	1.54	3.75E-05	0.001819754	UP	16.49	6.16	25.95	37.68	44.87	54.7
P4HB	0.67	3.78E-05	0.001827441		1044.24	885.2	1191.68	1473.09	1606.73	1749.22
PVR	0.71	3.98E-05	0.001915801		62.47	62.99	61.48	96.97	85.18	114.65
FBLN5	1.26	4.17E-05	0.001992665	UP	6.84	11.56	7.45	19.07	15.82	25.19
LITAF	0.79	4.17E-05	0.001992665		119.18	79.36	120.73	174.77	158.58	202.84
ALDH5A1	-0.75	4.30E-05	0.002045776		63.44	71.89	52.01	39.15	36.34	32.63
CSF2RB2	1.59	4.37E-05	0.002062741	UP	4.96	3.9	4.67	17.33	7.04	15.39
STK35	0.63	4.37E-05	0.002062741		125.08	116.26	114.3	174.57	182.7	175.6
MAPT	0.85	4.51E-05	0.002121012		35.8	37.16	53.5	63.53	79.84	77.23
IL5	3	4.53E-05	0.00212346	UP	0.21	0	0.37	0.77	0.8	3.11
TSGA10	-0.89	4.55E-05	0.00212346		32.48	31.98	32.35	14.39	20.26	15.95
CSF3	1.99	4.64E-05	0.002158025	UP	3.84	1.58	5.17	13.09	7.04	20.76
ERGIC1	0.7	4.67E-05	0.002161847		198.14	154.06	224.08	292.51	297.57	316.04
SMTNL2	2.36	4.79E-05	0.00221074	UP	2.02	0.6	5.46	9.9	14.05	16.71
KRT87	2.39	4.91E-05	0.002256197	UP	1	0.15	1.55	2.89	5.39	5.65
DUSP4	0.83	4.99E-05	0.002275312		53.9	84.12	63.31	95.45	127.25	123.3
ANTXR1	1.48	4.99E-05	0.002275312	UP	6.07	3.64	5.62	14.44	9.66	17.49
KCNQ1OT1	-1.1	5.07E-05	0.002294096	DOWN	417.29	722.96	289.31	264.06	172.48	214.46
TRF	2.01	5.07E-05	0.002294096	UP	14.85	6.08	44.53	121.61	64.77	72.09
CEBPD	1.22	5.13E-05	0.002313961	UP	94.45	51.77	153.26	183.37	213.59	280.43
IFI205	2.09	5.21E-05	0.002338769	UP	1.06	1.09	1.71	3.62	2.77	9.52
DGAT2	1.08	5.31E-05	0.002376228	UP	16.87	9.31	18.31	33.61	27.09	31.11
PRDX5	0.76	5.35E-05	0.002378723		38.82	30.78	42.69	58.75	59.79	66.04
IGDCC4	-1.1	5.36E-05	0.002378723	DOWN	29.69	56.35	28.05	20.3	16.54	14.96
REG3A	5.38	5.38E-05	0.002378723		0	0	0.03	0.07	0.03	1.49
KLK8	2.81	5.40E-05	0.002379124	UP	0.26	0	0.5	1.42	3.16	0.86
PARP9	0.98	5.42E-05	0.002379124		45.24	44.03	74.57	100.46	79.25	133.81
CALB1	-2.07	5.73E-05	0.002504172	DOWN	10.09	39.23	7.95	3.49	4.85	4.83
ELF3	1.3	5.74E-05	0.002504172	UP	137.78	60.06	217.29	281.46	351.45	362.7
TBL2	0.68	5.88E-05	0.002545098		68.75	71.85	81.97	102.48	117.47	125.84
4833420G17RIK	-1.33	5.88E-05	0.002545098	DOWN	32.16	64.08	28	12.39	23.16	12.23
CCDC80	1.5	6.00E-05	0.00258752	UP	3.08	2.21	2.15	5.93	7.4	7.14
PAFAH1B3	1.1	6.03E-05	0.0025895	UP	16.17	10.1	23.14	31.44	35.83	35.52
TRPM5	-0.97	6.07E-05	0.002599391		39.52	26.01	25.85	15.38	16.44	13.42
CCL11	1.47	6.16E-05	0.002627033	UP	8.07	6.27	5.8	12.04	13.66	28.05
RFX6	-0.64	6.30E-05	0.002678185		128.92	138.22	119.78	82.43	86.93	72.09
ERO1L	1.7	6.38E-05	0.002702648	UP	195.06	107.44	564.17	703.56	923.96	1106.73
ACKR2	2.06	6.46E-05	0.0027279	UP	1.09	0.38	1.84	3.24	4.37	5.92
MEST	-1.2	6.53E-05	0.002745258	DOWN	32.07	62.58	26.5	21.72	15.95	13.54
PRELID1	0.99	6.58E-05	0.002756157		49.56	29.81	66.44	87.52	87.65	106.12
AK4	2.26	6.66E-05	0.002759331	UP	14.14	5.29	57.1	91.96	116.7	147.12
ZFP868	-0.89	6.66E-05	0.002759331		35.44	47.19	29.31	19.52	20.83	18.43
PPME1	0.75	6.69E-05	0.002759331		107.27	97.71	145.57	171.23	193.69	208
COL16A1	1.1	6.69E-05	0.002759331	UP	16.75	9.5	11.18	30.59	19.8	27.44
GNA14	1.89	6.70E-05	0.002759331	UP	2.58	1.2	4.8	8.13	9.58	13.37
COL6A3	0.79	6.90E-05	0.002833142		42.37	26.39	33.35	57.2	55.45	58.78
WDR54	1.69	6.95E-05	0.002842504	UP	1.17	2.7	1.6	7.31	4.78	5.09
DIO2	1.88	7.02E-05	0.002862671	UP	26.17	3.27	17.21	69.39	48.67	48.96
MS4A4D	2.49	7.11E-05	0.002872877	UP	1.14	0.11	1.63	4.16	3.7	8.1
SLC2A2	-1.11	7.12E-05	0.002872877	DOWN	45.3	69.33	34.08	17.65	30.28	18.63
SPON1	1.49	7.13E-05	0.002872877	UP	6.69	3.53	4.36	9.6	15.82	14.15
SOWAHC	0.69	7.16E-05	0.002872877		280.85	265.66	348.61	400.87	507.72	488.58
KDM3A	0.69	7.17E-05	0.002872877		94.83	102.59	119.99	155.84	152.8	186.97
STAT6	0.63	7.25E-05	0.002894193		88.05	95.39	94.46	131.95	135.39	149.58
GM609	-1.88	7.62E-05	0.003031956	DOWN	14.08	38.1	7.98	6.51	5.47	3.95
ROBO2	-0.66	7.82E-05	0.003092765		127.66	154.06	116.84	81.34	87.16	75.76
FAM167A	0.77	7.82E-05	0.003092765		25.41	30.03	23.59	48.02	37.85	45.29
AP1S2	-0.69	7.86E-05	0.003093219		120.97	156.01	120.91	74.26	89.58	75.23
NEURL1B	-1.41	7.88E-05	0.003093219	DOWN	27.38	61.15	18.16	15.48	13.07	10.43
ACPP	2.01	8.22E-05	0.003218598	UP	3.55	0.71	4.07	9.3	10.17	13.29
BAIAP3	-0.96	8.34E-05	0.003254511		62.7	92.16	47.94	35.66	39.7	25.69
PDXP	1.5	8.38E-05	0.003254511	UP	5.57	3.64	11.2	16.58	17.67	22.05
MXI1	0.93	8.40E-05	0.003254511		29.4	29.54	47.52	51.19	68.59	77.44
LGMN	0.69	8.52E-05	0.003290746		67.66	74.03	63.08	94.15	102.26	123.08
KDM4B	0.72	8.77E-05	0.003375811		73.29	80.67	104.06	123.15	139.35	149
MYT1	-0.8	8.85E-05	0.003396997		96.62	142.95	86.54	66.35	63.18	52.55
MUC2	2.78	8.89E-05	0.003397827	UP	1.53	0.11	4.15	10.62	14.05	14.33
PGM2	1.24	8.91E-05	0.003397827	UP	86.76	56.72	177.14	190.7	267.34	275.42
SLC16A10	-0.75	8.95E-05	0.003401791		260.99	398.21	245.2	182.65	181.8	157.2
ITGB1	-0.71	9.06E-05	0.003427263		476.64	537.82	346.15	293.01	240.69	271.97
SDC3	0.73	9.07E-05	0.003427263		111.55	79.43	93.78	138.49	138.09	181.02
MARCKS	1.36	9.11E-05	0.003428344	UP	282.17	175.46	244.29	230.94	867.64	638.27
OASL2	1.55	9.13E-05	0.003428344	UP	34.65	33.33	90.63	148.11	74.5	230.74
CKB	0.91	9.21E-05	0.003446329		12.21	13.14	12.83	25.81	22.7	21.09
SLC39A1	0.79	9.36E-05	0.003492365		67.07	46.7	78.9	106.15	98.36	118.39
GM6548	1.09	9.61E-05	0.003575863	UP	13.41	11.19	19.08	30.1	21.75	38.65
GALK1	1.65	9.71E-05	0.003597373	UP	3.7	1.46	3.65	8.58	7.22	11.16
SP100	1.39	9.75E-05	0.003597373	UP	8.39	10.06	13.59	25.98	13.56	42.07
TUBB4B	0.67	9.76E-05	0.003597373		50.76	48.65	48.46	88.24	68.42	71.54
SFRP5	-1.07	9.81E-05	0.003604061	DOWN	35.33	46.1	29.55	17.58	22.96	10.96
TEX15	-2.25	9.86E-05	0.003610541	DOWN	21.01	5.78	12.33	5.36	1.26	1.47
DYNLL1	0.79	9.92E-05	0.00362258		20.01	17.19	22.38	34.09	31.92	34.53
GRHPR	1.18	0.000101743	0.00370289	UP	16.14	11.26	30.46	37.08	42.37	48.4
ATP7B	1.69	0.000102286	0.00371129	UP	4.23	2.36	8.53	11.92	15.95	19.67
SMARCA1	-0.98	0.000104174	0.00376833		61.26	100.6	53.5	36.68	42.89	26.76
CXCL1	1.07	0.000105093	0.003790021	UP	75.85	94.3	87.35	153.2	101.78	269.87
RTP4	1.24	0.000106711	0.003836777	UP	17.99	16.97	39.41	55.01	38.7	77.61
HIC1	1.29	0.000107425	0.003850814	UP	5.37	5.48	6.56	10.52	15.51	15.11
CADPS	-0.69	0.000108865	0.003884694		134.21	163.86	131.12	73.81	98.54	85.81
TNFAIP8	1.09	0.000109023	0.003884694	UP	18.19	10.21	21.49	27.63	32.46	42.65
CCL2	1.34	0.000111637	0.003965932	UP	44.83	55.75	34.5	77.52	59.79	193.6
1700001L05RIK	1.3	0.000112999	0.003994004	UP	13.56	10.32	30.86	39.4	38.01	53.64
TMEM59L	0.78	0.000113098	0.003994004		18.13	19.14	19.94	29.9	35.21	30.45
CLYBL	1.19	0.00011474	0.004040002	UP	8.8	8.71	17.92	21.77	26.45	30.2
VWF	1.64	0.000116572	0.004081297	UP	3.34	11.45	10.73	33.09	13.89	30.58
COL3A1	1.39	0.000116599	0.004081297	UP	88.37	22.04	48.25	94.5	151.62	155.86
C3	2.47	0.000117092	0.004086562	UP	127.98	16.37	34.66	446.25	73.81	442.72
GPR52	-2.07	0.000119678	0.004164589	DOWN	1.47	2.93	0.79	0.5	0.33	0.35
SLC25A27	-1.4	0.000120055	0.004165534	DOWN	13.7	24.21	9.81	5.93	5.62	5.95
PPP4R1L-PS	-0.7	0.000129419	0.004477364		66.69	65.39	50.04	40.44	34.41	34
IFI27L2A	2.22	0.000130902	0.004515545	UP	0.38	0.19	1.1	2.69	1.44	3.62
NDRG1	0.76	0.00013483	0.004637592		359.98	285.48	467.53	503.06	620.59	706.23
OAS3	2.37	0.000136162	0.004669922	UP	1.26	1.73	4.93	13.61	3.75	22.58
ZDBF2	-0.73	0.000140145	0.00479273		236.37	342.99	200.97	153.75	160.94	141.5
PHF11B	2.28	0.000141859	0.004837434	UP	0.38	0.38	0.92	2.82	0.85	4.35
PYGL	1.22	0.000143206	0.004869426	UP	6.19	7.32	11.47	14.84	19.08	22.53
PPP1R1A	-0.75	0.000145242	0.004924583		88.43	87.99	76.17	40.54	61.33	44.07
1700006F04RIK	-1.82	0.000145745	0.004927589	DOWN	1.38	1.35	0.89	0.42	0.31	0.25
MX2	1.46	0.000146461	0.00493776	UP	8.33	8.63	14.54	23.56	14.05	46.43
GRIA2	-1.39	0.000148668	0.004998001	DOWN	39.32	105.56	29.31	21.54	25.37	17.8
ZFP945	-0.82	0.000149171	0.005000806		32.07	43.13	29.52	18.88	19.65	19.19
ALKBH5	0.74	0.000150734	0.005039002		452.96	404.63	621.71	658.07	822.08	908.11
ARPC1B	0.74	0.000152693	0.005090186		74.26	48.31	74.78	113.5	93.4	113.89
ETV1	-1.14	0.0001537	0.005109442	DOWN	59.5	125.91	50.83	38.42	40.35	25.34
RGS3	-0.7	0.000160695	0.0053271		52.93	62.88	51.59	31.44	38.62	29.67
GM13315	-1.5	0.000162519	0.005371184	DOWN	9.45	16.67	7.9	5.19	3.21	3.32
SGK1	-1.17	0.000162927	0.005371184	DOWN	54.81	120.2	43.71	35.41	25.09	34.3
NPAS4	-1.93	0.000163443	0.005373297	DOWN	11.21	35.51	7.01	3.27	5.8	4.58
COX4I2	1.72	0.000166029	0.00544327	UP	0.56	0.53	0.97	1.67	2.36	2.63
IFI204	1.8	0.000170497	0.005573322	UP	3.32	4.09	8.9	17.25	7.96	30.2
NECTIN2	0.87	0.000170932	0.005573322		35.62	19.6	28.99	59.49	40.14	50.4
PLD1	0.69	0.00017285	0.005620459		41.93	35.81	33.93	67.97	49.82	57.29
RARRES2	1.47	0.000173465	0.005625084	UP	3.2	2.52	1.89	5.54	6.47	8.38
RNPEP	0.68	0.000188667	0.006101433		55.63	47.34	64.21	86.17	80.02	93.76
PHF11D	1.68	0.000189826	0.006122275	UP	3.96	4.28	8.34	16.63	7.78	27.34
CXCL3	1.29	0.000193128	0.00621194	UP	14.2	14.98	12.8	28.67	16.18	54.45
A1CF	-1.28	0.000195005	0.00625539	DOWN	23.71	54.92	21.59	14.74	16.15	9.29
PI16	1.54	0.000198812	0.006360368	UP	2.32	1.05	1.76	4.21	4.83	5.49
PISD-PS1	-0.9	0.00020341	0.006481793		90.11	125.49	67.46	39.1	62.53	44.86
ADAM4	-1.73	0.000203696	0.006481793	DOWN	8.3	13.55	4.12	3.27	1.72	2.61
PCOLCE	1.46	0.000206217	0.006544498	UP	4.52	2.36	3.96	7.75	8.5	12.68
SYNPO2	1.73	0.000213581	0.006760183	UP	7.07	9.91	5.75	49.4	10.09	14.86
IL33	1.31	0.000214417	0.006768644	UP	6.69	8.11	4.3	11.05	15.59	18.99
A330023F24RIK	-0.8	0.000218006	0.006863731		121.27	200.38	107.34	86.4	71.21	81.03
PNRC1	0.69	0.00022518	0.007067626		151.49	171.66	198.18	221.52	262.18	334.02
MLKL	1.12	0.00022567	0.007067626	UP	8.66	16.78	13.7	22.94	21.55	38.17
CD47	0.61	0.000227191	0.007096601		163.66	155.71	193.59	238.47	230.77	290.65
CCRL2	1.25	0.000234786	0.00731464	UP	10.97	12.28	13.96	19.82	18.23	47.46
ANXA13	2.69	0.00023613	0.007337308	UP	0.94	0.23	0.1	5.39	1	1.72
GAS6	1.19	0.000237513	0.007345614	UP	18.46	8.78	12.15	41.57	17.8	28.6
UGP2	0.66	0.000237632	0.007345614		56.54	44.11	59.48	78.07	81.85	85.54
NAMPT	0.84	0.000240174	0.007404951		151.9	104.85	217.81	241.14	269.47	312.22
PIGR	1.42	0.000246586	0.007582983	UP	43.57	18.66	65.39	57.62	125.76	146.14
UBB	0.63	0.000248511	0.007622496		114.19	143.92	162.45	197.71	204.14	228.38
ANXA2	1.19	0.000252488	0.007724585	UP	120.5	45.2	69.09	237.63	98.85	185.48
ANXA4	0.54	0.000263054	0.008027195		168.48	150.72	174.78	248.92	219.09	231.98
CYP3A13	-2.35	0.000266675	0.008116882	DOWN	3.02	15.88	2.02	1.57	1.23	1.16
AKR1B7	1.5	0.000272384	0.008269492	UP	2.93	1.61	4.17	8.83	6.57	8.78
GYPC	1.59	0.000279159	0.008453629	UP	2.79	4.58	3.02	8.55	5.83	15.77
GM17066	-0.75	0.000282995	0.008548017		39.2	50.71	35	23.41	23.68	25.14
PPP1R13L	0.94	0.000286051	0.008618449		12.82	9.69	17.37	24.01	24.14	26.53
IGTP	1.22	0.000288203	0.008661371	UP	10.47	11.82	20.07	29.62	19.06	47.01
COL5A2	0.71	0.000297133	0.008907241		29.19	23.42	24.04	46.1	36.26	39.69
TES	0.6	0.000307929	0.009207702		63.41	61.15	66.46	85.05	95.15	100.62
APOL9B	2.32	0.000309463	0.009210746	UP	0.5	0.3	1.99	4.36	2.08	7.29
PITPNM3	-0.79	0.000309579	0.009210746		37.12	52.63	34.87	22.96	26.07	21.11
IFIT3B	1.66	0.000315055	0.009317786	UP	8.51	10.06	25.64	42.99	18.13	74.68
MEG3	-1.12	0.000315366	0.009317786	DOWN	755.15	1748.48	549.76	496.67	455	418.72
VCAM1	1.33	0.000316151	0.009317786	UP	40.61	20.95	15.98	77.27	28.38	83.64
SST	-0.98	0.000316308	0.009317786		2083.73	3561.19	1796.12	1788.88	1036.47	872.17
HCAR2	1.41	0.000318689	0.009364724	UP	12.62	4.43	19.05	25.46	29.35	38.45
LPL	-0.61	0.000325008	0.009526888		404.96	297.65	343.89	233.14	241.56	192.51
PYY	-1.16	0.000331942	0.009706244	DOWN	1934.68	4628.27	1587.23	1533.43	1181.78	846.02
DMBT1	2.21	0.000335716	0.009792549	UP	10.24	45.35	13.33	160.43	18.13	133.56
KCTD12B	-0.82	0.000338918	0.009861755		37.09	57.55	34.08	23.71	25.86	20.99
EPHB2	0.7	0.000346549	0.010059231		25.12	23.72	24.04	44.58	38.24	32.63
AREG	1.36	0.000352131	0.01019639	UP	7.69	3.12	10	16.36	16.31	19.49
MCUB	1.25	0.000355746	0.010276066	UP	13.35	6.49	22.99	27.73	33.41	38.15
DCX	-1.04	0.000363282	0.010468331	DOWN	24.32	46.47	20.97	15.63	14.51	13.19
TMEM45B	2.31	0.000366411	0.010532987	UP	1.03	0.11	0.37	3.62	0.9	2.89
BMF	0.89	0.000369756	0.010603522		21.77	12.99	15.66	36.43	24.04	30.55
CLIC1	0.66	0.000371518	0.010628463		116.75	81.31	116.66	178.33	137.34	167.6
H6PD	0.83	0.000373286	0.010653429		204.95	108.41	188.92	307.32	214.54	346.55
IVD	-0.69	0.000377041	0.01073484		58.95	76.2	55.86	35.28	43.14	36.53
TTC9	0.58	0.00038	0.010785537		63.46	59.27	70.19	92.93	92.5	94.65
LY6E	1.02	0.000380634	0.010785537	UP	221.7	124.4	268.85	491.61	239.35	480.26
PLET1	1.71	0.000383384	0.010837658	UP	16.67	3.75	8.03	41.07	11.79	38.07
BTRC	-0.59	0.000393361	0.011093326		106.1	117.05	93.67	71.74	71.55	60.91
JAK3	0.63	0.000396238	0.011148051		45.57	48.58	58.17	70.07	77.89	81.43
FAM196A	-2.03	0.000405013	0.011368056	DOWN	18.84	2.48	16.87	2.87	3.95	2.23
PLOD1	0.67	0.000418211	0.011702549		68.83	63.44	92.26	106.45	107.68	132.11
FRK	0.64	0.000418896	0.011702549		40.93	44.86	52.71	65.88	67.85	76.5
PLAGL1	-1.06	0.000420403	0.011717122	DOWN	22.15	40.92	17.5	13.04	11.84	12.56
HIGD1A	1.14	0.00042385	0.011785595	UP	7.1	5.74	10.63	13.76	19.59	17.06
PABPC1	0.66	0.000431242	0.011963183		660.87	424	695.39	891.51	872.68	961.93
MLXIPL	-1	0.000436667	0.012085534		108.15	233.68	93.18	70.96	81.15	59.82
CD36	-1.32	0.000438229	0.012100617	DOWN	14.38	25.64	10.23	8.43	4.93	6.18
CCND3	0.7	0.00043959	0.012110104		40.64	33.94	50.41	59.77	67.39	69.79
SOCS3	0.61	0.000441316	0.01212957		142.66	106.16	155.07	186.74	201.98	211.04
IFIT1	1.43	0.000445947	0.012228595	UP	30.34	26.2	76.07	98.89	60.33	188.18
SERPINB2	2.37	0.000451223	0.012344832	UP	1.14	0	0.66	2.59	3.72	2.86
LMO1	1	0.000462177	0.012589804		9.57	8.07	12.49	17.48	23.34	17.59
APLNR	-1.35	0.000462293	0.012589804	DOWN	8.68	9.65	6.03	4.21	2.62	2.46
MAGED1	0.52	0.000467836	0.012711693		931.1	1019.44	1124.5	1374.07	1477.93	1440.97
KCNIP2	1.58	0.000469767	0.012735068	UP	1.32	3.27	3.25	6.71	5.44	10.61
SPP1	1.16	0.000478112	0.012931847	UP	1213.22	517.17	496.42	2495.13	1044.46	1320.15
VASN	0.73	0.000480876	0.012977118		21.13	19.71	17.21	34.56	26.68	32.07
MAP3K1	0.6	0.000482487	0.012981707		203.24	190.51	257.22	288.37	327.05	340.83
DYNC2H1	-0.67	0.000483228	0.012981707		155.07	205.11	124.53	108.71	97.64	90.7
TAGLN	2.08	0.000488352	0.013083442	UP	2.79	3.87	2.2	27.2	4.13	5.59
TSLP	1.74	0.000489214	0.013083442	UP	1.41	0.53	0.63	1.87	2.41	4.05
E030024N20RIK	-1.28	0.000497844	0.013278273	DOWN	13.82	20.83	10.73	8.3	4.13	5.72
KLB	-1.28	0.00049873	0.013278273	DOWN	16.72	35.17	13.62	9.18	10.94	6.02
BCL3	0.72	0.000500727	0.013301679		85.06	57.06	102.7	119.74	130.38	141.58
GDE1	0.67	0.000502519	0.013319556		199.93	155.79	259.74	287.3	318.24	347.64
ADAMTS1	0.6	0.000505821	0.013377289		155.77	186.27	130.25	264.81	198	235.52
ANGPTL2	0.78	0.000513063	0.013520112		15.81	19.22	16.01	32.71	28.4	24.15
TRIOBP	0.67	0.000513494	0.013520112		46.86	34.76	48.07	60.19	68.49	72.09
BMP3	-1.04	0.000516597	0.01357179	DOWN	17.52	29.06	16.27	10.8	10.89	7.95
TRUB1	-0.73	0.000528353	0.013850074		32.72	38.63	27.81	21.69	19.08	17.14
BTG1	0.56	0.000549628	0.014376088		131.59	118.47	134.16	174.42	170.6	204.03
MUC1	1.08	0.000551897	0.014403774	UP	31.07	14.75	20.02	66.15	26.76	43.34
EIF2AK2	0.78	0.00055766	0.01452234		56.92	55.41	81.55	103.93	79.41	140.47
C7	1.45	0.000572275	0.014846743	UP	4.34	4.47	5.06	10.32	6.52	20.02
FAM214A	-0.64	0.000573788	0.014846743		68.28	82.59	60.35	41.77	44.38	45.39
MRAP	1.61	0.000575172	0.014846743	UP	0.62	0.71	0.79	1.5	1.67	3.11
FMN1	0.85	0.000575651	0.014846743		53.11	26.54	59.67	85.25	75.76	83.71
INTS6L	-0.82	0.000576355	0.014846743		58.42	107.25	57.28	44.93	39.75	38.48
SYNE1	-1.03	0.00058045	0.014919937	DOWN	141.98	340.4	121.22	104.35	93.48	88.98
IFI203	1.21	0.000582144	0.014931253	UP	10.3	16.74	14.93	26.7	16.64	50.73
GALNT2	0.55	0.000594556	0.015216787		191.36	169.45	224.76	282.46	277.72	270.56
SDC4	0.55	0.000600079	0.015305323		220.88	245.69	202.43	298.87	299.44	349.26
SLC37A4	0.68	0.000601454	0.015305323		35.74	28.98	42.69	49	58.73	59.34
PTGES	0.95	0.000601873	0.015305323		14.88	15.24	12.86	22.62	19.54	38.12
CLDN7	0.7	0.000615693	0.015576577		111.08	64.75	113.12	152.92	150.11	153
WFIKKN2	1.55	0.000615766	0.015576577	UP	1.85	1.8	5.14	8.68	7.34	9.16
USP18	1.16	0.000616467	0.015576577	UP	20.51	28.9	47.44	64.78	39.6	105.99
RND1	1.35	0.000618836	0.015597841	UP	4.93	4.24	8.42	18.83	8.42	16.56
GPRC5A	0.99	0.000619929	0.015597841		15.7	8.9	12.44	30.3	16.8	24.45
STXBP5L	-0.85	0.000630469	0.015807235		65.58	102.48	51.93	45.26	43.58	29.9
TAP1	0.86	0.000630908	0.015807235		31.04	31.83	45.92	57.25	46.07	88.3
PARP14	0.92	0.000640855	0.016022725		122.53	128.76	194.25	263.41	163.98	393.51
BIRC3	0.74	0.00064538	0.016102024		63.85	54.36	89.82	101.08	97.08	139.88
MMP13	1.48	0.000649182	0.016163005	UP	0.94	1.39	2.1	3.72	3.31	5.06
SHISA5	0.81	0.000653905	0.016246613		136.9	110.33	211.88	268.82	193.1	322.96
TGM2	1.32	0.00066186	0.016409995	UP	87.61	30.89	35.87	190.38	60.27	124.87
TSKU	1.1	0.000663551	0.016417723	UP	6.72	5.52	8.69	14.19	11.92	17.59
SORL1	0.8	0.000665263	0.016425921		181.65	105.71	243	291.16	302.01	305.18
CDH8	-0.7	0.000670247	0.016492302		33.01	36.68	32.41	17.8	22.45	20.76
OXTR	-0.86	0.000670723	0.016492302		80.25	53.46	60.45	37.53	45.22	21.19
C2CD4A	1.92	0.000677757	0.016606223	UP	6.16	0.68	7.19	14.04	19.72	17.95
PROCR	0.77	0.000678147	0.016606223		59.77	75.68	52.4	115.5	68.67	127.91
TNFSF9	1.42	0.00068356	0.016704415	UP	9.18	4.35	20.36	23.06	28.81	36.05
ADRA2A	0.67	0.000692629	0.016877813		70.51	69.93	99.84	101.91	130.31	137.86
GLS2	1.58	0.000693492	0.016877813	UP	3.46	1.2	5.41	10.02	9.4	10
SYNDIG1L	0.67	0.000699836	0.016997435		85.7	64.49	100.44	107.54	142.4	137.1
MFAP5	1.67	0.000722611	0.017472143	UP	1.32	0.64	0.52	2.04	3.78	1.85
HSD11B1	0.8	0.000722918	0.017472143		15.08	11.41	14.83	22.24	23.76	23.8
UGCG	0.61	0.000725435	0.017472143		82.54	72.34	87.8	99.46	118.31	141.33
GJA4	1.28	0.000725956	0.017472143	UP	3.17	3.98	3.62	6.66	7.17	11.47
UCHL1	-0.79	0.000726721	0.017472143		34.97	58.9	34.87	26.58	21.73	24.02
TIMP2	0.72	0.000728838	0.017487695		32.22	25.86	27.42	57.72	34.46	44.63
EPSTI1	1.54	0.000736179	0.017628307	UP	2.46	1.01	3.57	7.48	5.03	7.59
ABI3BP	1.21	0.000742747	0.017749859	UP	4.64	3.72	3.78	8.75	7.17	11.37
TSPO	0.95	0.000745276	0.017774619		17.16	9.72	13.99	29.17	18.05	29.44
TUBA4A	0.53	0.000768439	0.018290391		82.1	73.24	78.72	123.28	104.86	101.64
GSN	0.55	0.000775272	0.018371664		151.99	121.03	139.57	186.36	178.02	222.74
TMEM215	0.75	0.000776282	0.018371664		80.83	51.28	103.41	117.04	143.51	124.72
SMAD3	0.73	0.000776485	0.018371664		51.79	36.83	34.14	80.99	50.93	66.65
FH1	0.53	0.000787974	0.018606504		85.68	73.01	83.23	112.63	114	112.22
PCDH7	1.01	0.000793559	0.018701278	UP	12.24	8.03	9.58	22.91	13.12	22.55
KCNK1	0.6	0.000806661	0.018940895		59.06	46.62	62.79	79.54	82.64	86.27
ZBTB20	-0.7	0.00080691	0.018940895		89.43	137.88	79.06	68.94	56.96	57.08
SRGN	1.04	0.000813393	0.019055504	UP	7.86	10.51	13.96	18.68	16.87	28.93
OLFM3	-1.86	0.000820432	0.019182635	DOWN	6.92	28.9	5.56	4.99	3.54	2.58
POR	0.5	0.000824508	0.019240136		254.3	249.93	277.95	369.21	341.23	367.79
PGBD5	-0.68	0.000828131	0.019264127		46.27	33.15	39.31	24.06	25.63	22.45
SYTL5	-0.69	0.000830079	0.019264127		180.83	287.4	159.95	132.55	132.88	113.41
ITGAV	0.53	0.000830392	0.019264127		415.17	346.37	440.16	524.15	537.1	624.04
PRICKLE2	-0.87	0.000842581	0.019508854		32.89	56.72	27.55	22.02	19.59	20.81
EFNA5	0.66	0.000846688	0.019565901		38.67	36.79	47.99	67.82	51.44	70.2
GM20199	-1.21	0.000851102	0.019615164	DOWN	13.97	21.55	9.52	7.06	4.96	6.94
ARHGEF9	-0.76	0.000852258	0.019615164		34.83	38.21	28.57	17.95	24.24	16.07
ZFP568	-0.67	0.000853765	0.019615164		105.6	146.74	83.7	72.09	68.54	64.22
UCN3	-0.64	0.000867085	0.019882813		107.97	86.34	109.81	53.81	76.81	59.06
PER3	-0.74	0.000880698	0.02015612		35.15	45.61	28.02	21.34	22.42	19.49
1810012K16RIK	-2.21	0.000883752	0.020187207	DOWN	0.47	2.67	0.45	0.22	0.23	0.28
RAB36	-0.83	0.000887446	0.020232744		21.15	32.25	21.8	15.06	14.02	11.9
CARHSP1	0.65	0.000891059	0.020276285		45.98	37.58	52.45	66.18	61.48	79.81
GHSR	-1.27	0.000894876	0.020324279	DOWN	10.71	23.54	9.92	6.58	5.83	5.34
CNR1	-1.28	0.000899512	0.020390663	DOWN	14.14	9.99	18.73	3.44	7.09	6.51
CTNNBIP1	1.12	0.000912334	0.020641984	UP	25.47	11.41	42.82	48.87	61.81	57.87
MAPKAPK2	0.61	0.00093027	0.021007867		151.63	104.47	169.43	201.12	207.61	221.9
LYN	0.84	0.000934577	0.021044001		15.61	20.95	18.81	25.33	26.97	43.79
TOMM6	0.63	0.000935407	0.021044001		59.06	42.38	64.02	82.21	84.98	81.64
CHKA	-0.51	0.000946852	0.021261297		241.71	271.67	225.26	190.1	154.04	160.59
TMCC3	0.54	0.000961235	0.021543619		68.95	86.34	86.06	113.45	114.9	113.58
ACE2	-0.99	0.000984581	0.022025363		45.36	110.4	46.55	31.09	39.24	28.35
SLC41A1	0.61	0.000996419	0.022213132		61.7	56.76	77.67	85.2	100.9	103.48
PLVAP	-0.87	0.0009975	0.022213132		88.32	179.32	78.19	65.13	53.73	65.39
ADGRL4	-0.92	0.000998574	0.022213132		75.2	168.29	67.88	54.58	50.8	54.2
PXDC1	1.02	0.001005214	0.022319119	UP	7.04	6.53	6.35	14.76	11.43	13.06
GADD45B	0.61	0.001008	0.022339314		70.33	92.91	68.09	106.32	102.42	133.99
GM5577	-1.63	0.001020005	0.022563335	DOWN	2.64	7.28	2.34	1.05	1.44	1.34
H2-Q7	1.23	0.001026176	0.022657741	UP	5.22	12.35	15.09	24.83	15.74	33.9
IFNGR2	0.72	0.001033845	0.022784792		41.9	30.63	47.89	60.47	53.13	79.51
IGF1R	0.48	0.001040583	0.0228909		1036.35	971.99	1137.07	1560.06	1369.02	1346.47
1600014C23RIK	2.32	0.001057767	0.023225988	UP	0.18	0	0.84	1.47	1.34	2.33
NPR1	-0.88	0.001082808	0.023732033		20.98	40.43	23.9	16.38	13.69	15.06
CD93	-0.72	0.00108821	0.023741688		180.09	287.36	148.72	143.57	109.66	111.36
STEAP3	1.08	0.00108889	0.023741688	UP	5.46	4.62	4.93	11.2	8.71	10.99
EFEMP2	0.68	0.001089233	0.023741688		25.17	23.2	29.57	49.07	32.9	40.1
ANKRD37	2.01	0.001095499	0.023834616	UP	4.58	1.05	16.37	21.72	28.2	36.53
NOS2	2.51	0.001104448	0.02390425	UP	7.39	0.49	11.55	15.51	15.13	76.42
AA986860	1.29	0.001104554	0.02390425	UP	3.52	2.93	3.17	10.62	4.65	7.75
HAS1	1.15	0.001105313	0.02390425	UP	6.48	5.41	5.3	10.75	9.45	16.73
GBP3	1.12	0.001106734	0.02390425	UP	18.02	29.96	41.38	61.54	32.72	94.02
CEBPB	0.53	0.001110067	0.023932796		97.85	84.12	91.94	118.71	123.71	141.4
KLHL32	-0.56	0.001116764	0.023995287		59	61.34	62.37	41.67	40.81	38.33
MAL2	0.66	0.001116998	0.023995287		50.2	35.29	40.41	76.57	52.93	63.56
T2	-1.29	0.001123676	0.024077731	DOWN	5.43	4.32	3.86	1.99	2.11	1.32
AP5B1	0.69	0.001124882	0.024077731		19.54	21.06	26.4	31.64	35.13	38.02
PLA2G4A	1.32	0.001127758	0.024095952	UP	4.75	3.15	4.99	11.42	5.8	14.15
SCN3A	-0.95	0.001143107	0.024380147		41.19	96.32	40.41	30.5	33.9	24.81
MCTP2	-0.86	0.00114737	0.024427289		39.43	69.26	34.08	23.31	31.33	21.72
PTPRD	-0.86	0.001158206	0.024613951		36.79	41.78	22.64	23.99	15.41	14.99
CPA2	-1.9	0.001167665	0.024770732	DOWN	12.26	92.12	17.19	9.25	5.96	16.38
CHST8	1.22	0.001173854	0.024825832	UP	2.88	2.85	2.68	8.38	5.08	5.59
OTOA	1.15	0.001175651	0.024825832	UP	6.4	5.52	8.55	9.65	14.77	19.69
CRLF1	1.45	0.00117652	0.024825832	UP	2.58	0.94	1.6	5.36	5.21	3.14
TLL1	1.36	0.001183089	0.024915284	UP	5.05	1.84	4.43	8.75	7.86	11.75
TUBA1C	0.97	0.001184947	0.024915284		13.29	7.62	8.76	23.29	14.84	18.56
RAPGEF3	-1.21	0.001196671	0.025086846	DOWN	19.13	45.31	13.49	13.17	10.66	8.83
FBLN1	1.21	0.001197322	0.025086846	UP	5.78	3.3	4.51	10.45	7.34	12.86
PDZRN3	1.01	0.001216247	0.025438579	UP	9.59	6.76	7.24	19.22	11.63	15.42
CACNB2	-0.64	0.001223329	0.025541827		57.19	83.26	59.09	44.53	42.25	37.57
PF4	1.32	0.001226008	0.025552918	UP	2.2	2.48	2.49	3.86	5.29	8.13
APOE	0.66	0.001234784	0.025690853		57.19	54.24	41.38	61.69	79.02	92.72
TRIM30A	1.21	0.001248599	0.025932948	UP	10.27	17.76	20.36	35.18	16.18	57.61
CLEC14A	-1.6	0.001264746	0.026222548	DOWN	7.89	27.59	6.53	3.91	4.75	4.71
MAFF	0.64	0.00127285	0.026344672		49.85	74.48	55.42	78.82	93.27	99.15
CSPP1	-0.61	0.001275566	0.026355049		62.76	82.13	58.43	45.98	42.19	41.46
AGO3	-0.71	0.001294697	0.026703974		66.37	109.73	60.22	49.79	47.56	42.91
OAS2	1.34	0.001302321	0.026814739	UP	9.8	10.4	28.71	40.12	20.44	60.48
LONRF2	-0.63	0.001305664	0.026837147		47.41	47.49	46.6	25.66	35.93	27.21
S1PR3	0.74	0.00131002	0.026844433		20.8	34.8	23.04	37.8	41.32	48.5
ZMYM6	-0.56	0.00131053	0.026844433		93.83	112.84	82.44	68.07	64.46	57.61
PARP12	0.7	0.001320312	0.026998336		54.72	54.24	78.06	93.5	76.43	124.67
MAPK15	-0.9	0.001334522	0.027206998		21.57	33.07	17.08	13.24	13.46	10.61
STK32A	0.52	0.001335088	0.027206998		200.52	258	236.91	299.17	325.97	345.23
CASR	-0.66	0.001345578	0.027369731		93.3	139.16	89.79	57.8	76.86	63.61
LHFP	0.76	0.001347674	0.027369731		13.47	14.75	12.04	20.25	22.93	22.91
DGKB	-1.26	0.001354497	0.027461448	DOWN	12.7	19.52	7.66	6.71	5.26	4.18
MNDAL	1.27	0.001365234	0.027632055	UP	6.98	8.6	10.81	17.03	10.04	34.5
CXCL10	1.5	0.001377195	0.027790542	UP	14.14	13.81	19.68	31.74	12.99	85.69
CEP70	-0.67	0.001377735	0.027790542		33.36	38.18	28.94	19.45	22.98	18.78
CSRP1	0.62	0.001385533	0.027900548		41.72	36.71	35.48	68.02	43.76	58.45
PCDHGB8	-1.26	0.001387958	0.027902181	DOWN	8.86	13.25	6.82	5.34	3.08	3.37
DTX3L	0.72	0.001405201	0.028201168		83.62	76.95	123.69	139.98	119.44	194.61
H2-K1	0.6	0.001410349	0.028256838		442.9	406.24	611	749.11	592.78	803.08
FHAD1	0.74	0.001421516	0.028426181		34.06	31.16	57.7	64.11	67.67	67.46
TBRG3	-0.84	0.001424539	0.028426181		28.99	41.59	23.43	21.42	12.84	16.86
PKP2	0.68	0.001425967	0.028426181		27.52	19.78	30.94	39.07	38.88	44.07
D17H6S56E-5	1.32	0.001435638	0.028571126	UP	44.22	11.45	34.06	90.09	34.23	93.16
B2M	0.83	0.001441	0.028629954		208.17	221.82	386.53	500.01	316.78	596.27
NFKBIZ	0.56	0.001447327	0.02869183		128.6	114.72	131.22	175.59	148.69	210.61
APPL2	0.56	0.001448936	0.02869183		116.95	129.43	155.94	168.01	188.09	220.48
CHGB	0.47	0.001455022	0.028764476		1206.17	1286.12	1289.7	1708.97	1866.03	1525.98
PDE1C	0.52	0.00145925	0.028800227		94.18	90.73	94.17	151.93	124.45	112.44
TMEM267	-1.36	0.001478123	0.029124256	DOWN	12.21	12.99	10.34	4.64	6.83	1.95
ITPR1	-0.51	0.001480563	0.029124256		196.99	241.19	209.57	158.71	159.02	125
MUM1L1	-0.57	0.001493461	0.029329496		113.37	151.32	165.39	91.76	96.64	93.81
LONRF1	0.62	0.001496835	0.029347342		30.34	26.77	35.24	39.95	49.15	48.78
IRGM1	0.81	0.001517166	0.029479304		36.12	46.77	59.33	80.44	52.95	109.18
MMP3	1.3	0.001517804	0.029479304	UP	54.43	12.39	62.95	126.02	73.47	112.37
GPRASP2	-0.6	0.001519211	0.029479304		70.95	104.13	81.6	53.04	59.68	51.24
RPH3AL	0.54	0.001519417	0.029479304		174.37	153.95	222.67	252.99	274.2	251.65
KIF12	-0.77	0.001520634	0.029479304		104.54	190.36	88.06	82.33	71.06	65.41
ASB11	1.1	0.001522509	0.029479304	UP	5.57	8.37	11.36	11.74	18.67	22.18
ESRRA	0.79	0.001522685	0.029479304		19.25	15.2	27.71	29.3	35.62	39.24
CABP1	0.66	0.001523382	0.029479304		32.45	22	30.8	40.94	40.14	49.74
HR	1.01	0.001547572	0.029878002	UP	8.04	10.81	6.93	18.98	11.38	20.15
SCLY	-0.5	0.001549314	0.029878002		174.9	165.28	185.9	117.12	130.02	114.7
IFI44	1.34	0.001551517	0.029878002	UP	11.21	16.48	25.74	46.68	15.28	70.04
1190002N15RIK	0.56	0.001560408	0.030000666		65.9	71.1	77.67	85.92	114.08	107.51
HERC6	0.8	0.001568272	0.030103242		29.78	39.6	43.69	72.21	39.14	80.68
FFAR2	0.88	0.00157558	0.030159052		21.51	15.95	33.09	30.59	47.15	47.82
EMILIN1	0.69	0.001576248	0.030159052		55.89	32.81	54.97	67.7	70.5	87.08
SLFN8	2.03	0.001583132	0.030242137	UP	3.2	1.99	4.38	2.29	9.71	25.62
SH3BGRL3	0.72	0.001609483	0.030696236		27.84	16.25	25.03	40.69	33.75	36.48
ESM1	-0.78	0.00164435	0.031296853		146.76	304.4	150.72	104.85	121.5	114.29
IFI207	1.05	0.001646234	0.031296853	UP	8.92	13.48	13.83	20.42	14.92	37.36
PLCB1	-0.53	0.001654541	0.03137776		58.68	59.61	55.94	37.1	41.37	38.3
XPNPEP1	0.59	0.001656049	0.03137776		56.51	47.11	64.05	76.95	75.81	91.56
MAPKAPK3	0.77	0.001658399	0.03137776		12.85	13.21	14.09	23.84	17.62	25.14
GJA1	0.61	0.001683721	0.031806284		58.24	48.99	45.08	90.96	58.37	77.11
UGGT2	-0.84	0.001688353	0.031843243		55.25	77.03	32.25	26.51	27.07	35.44
SLC39A6	0.58	0.001711657	0.032231701		98.12	95.69	129.02	137.54	151.88	177.6
ANGPT2	-0.78	0.001718793	0.03231493		60.79	128.27	67.49	54.58	44.79	45.57
DUBR	0.78	0.001722377	0.032331244		19.98	16.74	31.33	35.01	35.31	43.44
ARX	-1.07	0.00175259	0.032796851	DOWN	18.72	35.81	14.48	10.1	13.51	8.33
FBP2	1.18	0.001752693	0.032796851	UP	5.19	3.3	7.98	11.67	13.64	11.11
SEMA4C	0.58	0.001773526	0.033051836		33.36	35.96	38.07	45.71	49.56	60.2
SLC7A8	-0.48	0.001774342	0.033051836		217.56	185.89	191.18	137.51	149.39	126.85
GBP2	1.04	0.001775873	0.033051836	UP	20.07	18.43	32.01	42.49	24.73	73.82
ARID5A	0.63	0.001777428	0.033051836		32.51	25.86	27.73	40.39	37.14	51.36
VPS37A	-0.51	0.001786715	0.033110686		261.13	336.8	247.33	197.11	196.95	181.98
CATSPER4	-1.41	0.00178803	0.033110686	DOWN	3.58	3.42	1.81	1.12	0.72	1.37
ZFP950	-0.7	0.00178894	0.033110686		68.54	108.98	56.83	52.41	43.02	44.32
PCDHGA4	-0.98	0.001814246	0.033526927		13.64	16.14	11.52	7.23	5.98	7.14
H2-D1	0.61	0.001833242	0.033825441		325.8	314.12	465.01	553.5	447.68	632.72
FUT2	2.06	0.001841549	0.033926118	UP	5.11	1.01	0.81	14.66	3.39	10.05
H2-Q4	0.68	0.001844529	0.033928495		45.39	54.13	69.53	84.15	69.08	110.39
IIGP1	1.45	0.00185083	0.033991861	UP	5.25	15.39	12.15	25.93	10.84	50.43
TRAPPC6A	1.05	0.001861919	0.0341265	UP	9.1	5.41	13.15	15.19	18.21	22.23
3110070M22RIK	-1.58	0.001864507	0.0341265	DOWN	1.7	2.1	2.31	0.55	1.16	0.28
CMKLR1	1.15	0.001866763	0.0341265	UP	3.43	2.63	3.15	5.29	6.81	7.77
CDKN1A	0.51	0.001873253	0.034192613		170.53	161.79	195.43	214.99	236.32	279.92
NETO2	-0.9	0.001889097	0.034429018		48.41	18.47	34.4	18.45	16.82	17.52
5330439B14RIK	1.33	0.001911328	0.034780911	UP	0.97	1.01	0.92	1.75	3.03	2.3
DDX60	0.9	0.0019267	0.035007117		21.57	26.13	44.03	53.09	37.47	75.46
DHX58	1.18	0.001935077	0.035050062	UP	10.8	9.2	21.33	31.42	15.15	44.73
TBC1D31	-0.62	0.001938604	0.035050062		73.94	50.08	70.61	46.6	41.17	35.09
PTPDC1	-0.63	0.001939852	0.035050062		37.79	34.72	34.71	19.5	24.99	22.61
TMPRSS4	0.85	0.001940845	0.035050062		38.26	17.94	37.31	40.09	61.46	62.1
MPP7	-0.61	0.001944197	0.035057414		64.02	70.08	49.49	33.69	42.89	39.79
GM4951	1.92	0.001948885	0.035088784	UP	0.5	2.03	0.6	3.47	1.41	6.51
SLC16A9	-0.99	0.001969366	0.035395312		11.8	12.73	10.13	5.93	5.26	5.72
IRF7	1.35	0.001971859	0.035395312	UP	35.62	43.47	128.62	169.88	84.26	259.95
DNAJC24	0.76	0.001979493	0.035478831		20.42	17.42	32.12	33.96	40.11	40.91
ABHD15	-0.55	0.001985233	0.035528213		61.26	60.14	66.83	44.08	44.87	35.87
IFNGR1	0.59	0.002005384	0.035834943		46.51	36.07	45.34	66.13	52.85	67.94
JUN	-0.99	0.002010314	0.035864282		291.68	650.96	189.63	174.34	188.45	191.15
MFSD2A	1.2	0.002013053	0.035864282	UP	2.67	3.75	2.15	5.26	6.19	7.62
NECAB2	0.8	0.002041554	0.036317683		10.83	12.69	13.93	17.63	24.35	21.21
TLR3	0.81	0.002049831	0.036410502		18.95	15.73	21.15	31.62	20.96	42.25
CCDC88A	-0.47	0.002062443	0.03657993		149.67	158.15	160.5	113.8	108.68	105.79
IGSF8	0.68	0.002070363	0.036665757		55.78	31.31	57.12	78.17	68.57	77.59
KCNJ8	0.91	0.002073775	0.036671618		8.57	8.15	12.86	14.61	19.11	20.35
SLC16A1	0.78	0.002077791	0.036688124		16.58	17.04	12.7	29.82	18.34	29.24
CCNT2	-0.68	0.002096548	0.036911121		103.28	182.44	94.43	77.77	75.53	76.42
NTN1	1.19	0.002098812	0.036911121	UP	7.83	4.28	3.67	14.69	8.71	11.54
DDX58	0.79	0.002099725	0.036911121		69.98	75	117.08	146.12	96.23	199.5
XBP1	0.49	0.002103861	0.036929276		304.82	295.77	328.07	388.18	405.48	474.76
GREM2	1.16	0.002112725	0.037030251	UP	4.11	3.27	6.66	10.07	8.58	11.92
FAM71F2	1.2	0.002124442	0.037180862	UP	2.14	2.82	1.99	4.09	4.88	6.46
ADAM9	0.56	0.002128268	0.037193125		132.5	103.94	158.85	176.64	178.69	210.61
C1RA	1.21	0.002136869	0.037288679	UP	3.26	3.23	4.54	6.78	6.21	11.82
DCLK2	-0.78	0.002142178	0.037326592		26.67	46.55	26.5	20.42	20.39	15.72
GBP5	1.27	0.002152096	0.037415341	UP	8.04	9.23	15.56	19.87	12.1	44.7
ZFP783	-0.89	0.002153559	0.037415341		19.1	31.72	16.95	14.19	10.91	10.35
LRP10	0.51	0.002159531	0.037464401		125.17	105.6	138.67	169.28	163.64	176.51
PGM5	2.81	0.002169984	0.037590945	UP	2	0.86	2.1	31.82	1.1	1.7
APOL9A	2.11	0.002181414	0.037734022	UP	0.41	0.45	2.6	4.19	1.95	8.51
ROR1	0.85	0.002235045	0.038605621		9.13	12.39	9.13	19.62	14.64	19.34
MGARP	2.71	0.002250169	0.038810528	UP	0.7	0.04	6.09	11.2	14.38	18.15
PTGIS	1.72	0.002261923	0.038956788	UP	2.52	0.6	1.92	7.53	1.95	6.81
LGALS3BP	0.61	0.002271742	0.039069369		519.63	434.89	746.32	882.98	716.59	917.3
CLDN5	1.4	0.002282306	0.0391944	UP	1.23	1.09	1.94	4.51	1.95	4.56
ZFP956	-0.93	0.002289741	0.039265432		17.66	33.56	16.4	11.42	12.43	10.68
PCDHGA8	-0.76	0.002296943	0.039332252		19.72	28.45	23.04	13.61	15.59	11.64
REV3L	-0.49	0.002303391	0.039385999		195.06	249.33	186.85	153.25	147.98	135.89
D2HGDH	-0.78	0.002308695	0.039420053		19.42	17.46	17.71	10.77	10.04	10.13
VLDLR	0.52	0.002319388	0.039545899		196.55	218.4	249.67	269.22	306.38	349.16
AKR1C19	-0.94	0.002329513	0.039661714		22.48	37.2	16.92	15.14	14.46	9.29
IL4RA	0.63	0.002335337	0.039704073		58.77	47.22	41.46	89.47	55.32	76.83
AGTR1A	-1.34	0.002339365	0.039715815	DOWN	5.22	9.42	3.15	2.27	2.26	2.28
XYLT1	0.61	0.00234682	0.039724974		22.15	19.9	22.22	29.4	32.9	32.76
AVPR1B	-1.06	0.002351401	0.039724974	DOWN	16.17	12.69	13.85	7.53	8.42	4.02
TM4SF1	0.93	0.002351911	0.039724974		27.26	15.2	16.27	48.77	20.47	39.64
ETV6	0.51	0.00235645	0.039724974		102.63	86.83	112.15	136.57	129.69	150.77
NFIX	0.7	0.002356595	0.039724974		61.94	38.21	45.84	99.76	54.47	77.33
2610044O15RIK8	-1.21	0.002368415	0.039842238	DOWN	4.72	4.2	2.78	1.62	1.67	1.59
2610507I01RIK	1.51	0.002370247	0.039842238	UP	1.35	1.39	4.91	8.53	6.5	6.43
HTRA1	1.2	0.002391356	0.04014038	UP	6.75	2.55	4.28	11.02	8.53	10.91
MCFD2	0.5	0.002416395	0.040503552		101.31	86.23	108.16	129.46	130.26	146.44
IER5	0.54	0.002439576	0.040834595		49.06	52.1	51.4	71.11	61.25	83.33
MAB21L3	2.32	0.002460338	0.041124271	UP	1.17	0	1.13	3.19	1.64	6.43
IGF2	0.93	0.002490151	0.04156422		7.98	12.2	8.74	13.94	16.2	23.26
ABCA7	-0.64	0.002507319	0.041792169		78.46	113.78	63.89	58.75	51.77	49.03
SERPINA3M	3.58	0.002513232	0.041832137	UP	0.62	2.55	0.1	0.1	17.67	19.69
4930539E08RIK	0.56	0.002525073	0.041970524		60.56	48.39	59.83	93.6	65.15	84.09
CLEC3B	1.74	0.002559442	0.042476048	UP	1.23	0.15	0.87	1.87	1.72	3.8
SCAI	-0.67	0.002562625	0.042476048		41.93	64.34	35.92	30.77	27.89	28
OLFML3	0.99	0.002568197	0.042509202		10.06	5.67	7.98	13.24	13.12	19.19
TMSB10	1.03	0.002613833	0.043204476	UP	9.24	4.58	7.16	14.79	11.33	15.57
TMEM173	1.13	0.00262614	0.043328807	UP	8.63	4.73	6.64	19.4	8.24	15.11
IDH2	-0.54	0.002632994	0.043328807		183.32	137.8	140.48	120.31	102.96	86.3
FAM46A	0.56	0.002635679	0.043328807		134.97	205.3	142.27	211.6	220.73	258.13
CHIC1	-0.55	0.002635918	0.043328807		285.05	406.13	262.29	206.03	224.71	201.75
ENTPD3	0.7	0.002639789	0.043332591		486.44	293.48	658.65	712.68	734.23	816.2
NHS	-1.49	0.002664494	0.043677884	DOWN	5.4	15.28	3.94	3.57	2.41	2.56
BAG2	0.92	0.002669202	0.043694873		17.25	8.75	23.12	29.72	25.81	34.96
RNF126	0.56	0.002682975	0.04386		42.16	37.31	46.47	53.46	61.3	64.85
ALMS1	-0.52	0.00272596	0.044501579		52.49	57.06	47.99	37.1	37.11	32.63
4930405O22RIK	-1.41	0.002735038	0.044588609	DOWN	2.85	4.28	1.73	1.57	0.87	0.78
ARL4D	0.92	0.002755092	0.044831728		6.28	11.67	13.41	20.75	18.29	18.83
GJB1	3.01	0.002759205	0.044831728	UP	1.94	0	0.18	10.65	0.95	5.24
SMOC1	0.76	0.002761252	0.044831728		20.69	11.67	17.48	27.88	23.6	30.4
LCN2	2.43	0.00277381	0.044974274	UP	163.49	2.52	78.32	540.36	164.75	573.08
CCDC115	0.73	0.002789688	0.045144732		12.97	12.46	18.81	23.76	23.37	24.5
WDR1	0.46	0.00279191	0.045144732		203.13	176.36	223.71	274.46	262.64	270.53
INPP5J	-0.74	0.002825538	0.045626491		26	38.03	22.09	16.76	17.82	15.39
TNNT2	2.89	0.002842102	0.045831779	UP	0.32	0	0.18	3.39	0.26	0.2
TRIB1	0.52	0.002847012	0.045848839		101.11	133.98	94.85	156.94	146.97	154.95
CD83	1.14	0.002858871	0.045939855	UP	3.14	3.68	2.83	5.04	6.63	8.91
HDHD3	1.57	0.002862114	0.045939855	UP	2.41	0.41	1.86	4.71	3.11	5.77
LMO2	0.86	0.002864244	0.045939855		9.3	8.3	13.22	15.56	17.9	21.04
HOOK3	-0.56	0.002885627	0.046220514		186.61	281.54	173.39	150.08	136.47	137.15
PNISR	-0.6	0.0029162	0.046601331		113.49	171.55	99.66	91.71	75.37	79
2610008E11RIK	-0.56	0.002919179	0.046601331		43.86	54.28	40.67	30.57	31.38	29.49
ENO1	1.06	0.002921149	0.046601331	UP	5.37	3.53	6.77	10.27	10.02	11.52
DNAJC5	0.46	0.002937626	0.046801452		179.36	188.9	208.02	238.67	255.66	274.02
TJP3	0.8	0.002943073	0.046814796		32.98	15.39	34.92	54.38	38.93	48.12
SLFN2	1.56	0.002946331	0.046814796	UP	2.11	3.87	6.98	9.77	5.7	21.74
NDUFV3	0.57	0.002960978	0.046977495		68.51	53.15	82.02	89.66	101.8	101.18
WISP1	0.96	0.002964465	0.046977495		7.1	5.37	5.41	11	12.28	10.58
DES	1.7	0.002989411	0.04730982	UP	5.93	9.91	5.41	51.96	8.12	8.08
EIF1B	0.57	0.002998135	0.047384872		50.26	44.56	64.02	67.17	84.18	77.76
LUC7L	-0.55	0.003004129	0.04741663		139.31	183.9	120.59	107.34	100.44	87.36
PTGFRN	0.71	0.003011746	0.047473898		39.61	21.25	25.61	56.23	38.29	42.88
THBS1	-0.81	0.003043146	0.0479054		419.25	974.13	414.6	337.44	295.41	366.57
S100A6	1.29	0.003055522	0.048036682	UP	32.04	6.64	17.29	65.55	24.19	43.82
IFI27	0.79	0.003100153	0.048634965		76.76	50.6	124.32	151.75	111.64	159.38
TNNC1	1.22	0.003104826	0.048634965	UP	1	0.86	1.08	2.07	2.23	2.35
STAT1	0.65	0.003105838	0.048634965		96.97	113.44	136.1	172.37	125.02	229.12
UBA7	0.75	0.003114145	0.04870097		31.98	27.85	53.11	64.33	46.43	74.52
LTBP4	0.66	0.003119368	0.048718627		32.8	29.69	19	39.87	40.96	43.79
DSCAM	-1.3	0.003166517	0.049360016	DOWN	8.63	24.02	8.27	6.61	5.37	4.23
IL13RA1	0.66	0.00316873	0.049360016		84.85	47	84.23	116.2	91.27	124.54
PRPF39	-0.67	0.003187514	0.049551095		86.67	139.94	69.45	63.71	58.48	59.01
SRPK2	-0.48	0.003189324	0.049551095		171.59	220.69	172.39	136.59	135.24	122.8
TLR2	0.72	0.003203315	0.049643497		44.69	34.5	59.69	61.96	60.86	98.67
ST8SIA4	-0.77	0.003203635	0.049643497		35.44	71.92	35.69	27.28	24.96	29.24
AW549877	-0.5	0.003207785	0.049643497		140.01	168.32	125.58	95.4	103.37	99.89
HAPLN1	-1.04	0.003245195	0.05014245		30.95	31.53	21.7	9.18	22.52	7.87
SNX32	-0.8	0.003248452	0.05014245		18.63	25.83	15.82	11.92	10.2	11.39
ST6GAL1	0.51	0.003257302	0.050172307		81.66	95.31	67.8	122.18	103.11	113.05
CACNA1A	-0.48	0.003258818	0.050172307		166.36	194.79	153.16	125.89	121.99	111.46
HNRNPH3	-0.56	0.003270425	0.050285953		63.82	80.41	55.81	45.63	46.28	39.46
DAD1	0.46	0.003284105	0.050431143		84.65	77.14	77.48	104.2	107.04	107.48
PPP1R42	1.21	0.00339981	0.052071586		2.26	1.99	3.96	5.36	5.21	7.9
SUSD6	0.52	0.003402961	0.052071586		215.24	188.29	251.92	258.15	303.89	351.08
UNC80	-0.49	0.003404804	0.052071586		425.44	593.45	458.21	330.51	362.93	325.28
RAPGEF4	-0.58	0.003408433	0.052071586		124.85	191.52	116	93.55	99	88.35
CTSL	0.52	0.003414711	0.052100617		563.55	450.32	628.11	709.71	903.06	670.29
OAS1A	1.35	0.003424534	0.052156219		7.39	3.57	14.9	21.87	11.17	31.34
TKT	0.56	0.003427121	0.052156219		161.99	100	152.71	226.66	173.94	194.66
UBR4	0.42	0.003455717	0.052524252		1980.42	2186.37	2073.62	2851.15	2528.79	2745.45
GM4791	-1.43	0.003462026	0.052553031		3.08	3.23	10	1.94	2.16	1.8
SOD2	0.54	0.003478182	0.052731006		133.59	124.25	140.25	166.99	156.22	236.43
TLR4	0.82	0.003486874	0.052795531		18.31	17.23	13.7	35.91	16.82	31.77
SRSF11	-0.55	0.003510004	0.05302147		181.83	248.88	147.78	132.4	128.66	123.1
HMGA2-PS1	1.26	0.003510707	0.05302147		2.96	1.54	1.81	6.53	3.03	5.19
SREK1	-0.54	0.003542029	0.053426728		107.18	148.73	99.84	89.19	74.37	74.42
ERBB3	1.18	0.003547087	0.053435292		20.16	8.63	7.77	39.72	12.87	28.12
NEAT1	-0.78	0.003562157	0.053594473		1142.53	2037.87	883.08	996.79	555.36	746.53
RIPK3	1.12	0.00356691	0.053598233		4.87	4.32	3.54	9.8	5.57	11.47
TIA1	-0.65	0.003587631	0.053778644		60.82	91.67	50.93	48.55	39.7	37.95
FLOT2	0.53	0.003587954	0.053778644		126.28	96.44	146.13	174.27	161.05	180.54
CTXN2	-1.3	0.003612077	0.054072117		1.58	2.48	1.94	0.65	1.08	0.63
CHST1	0.89	0.003618719	0.054103486		6.84	7.28	8.74	11.87	14.82	14.33
DPEP1	1.3	0.00362638	0.054150002		2.64	0.9	1.47	3.54	3.72	4.73
VNN3	2.27	0.003652108	0.054423767		1.35	0	1.34	3.37	1.9	7.44
SNTG1	-0.73	0.00365386	0.054423767		20.1	29.28	21.33	12.37	13.82	15.26
TMEM37	1.48	0.003664416	0.054512769		0.79	0.26	1.39	1.97	2.54	2.23
BTG2	0.45	0.003669076	0.054513948		146.65	157.33	163.81	186.54	206.14	226.41
GPRC5B	0.61	0.00367874	0.05458938		26.26	32.73	21.8	43.49	34.41	42.1
DRC1	-1.1	0.003685951	0.054628276		13.58	18.77	8.69	6.83	7.52	4.25
ZFP612	-0.53	0.003701817	0.054795182		79.46	100.94	71.66	57.72	57.32	54.73
M6PR	0.47	0.003709266	0.05483724		192.24	149.03	205.71	243.41	247.9	245.14
RMND5A	-0.44	0.003715723	0.054864545		266.09	293.78	253.36	185.01	202.55	195.04
D930015E06RIK	-0.49	0.003723711	0.054914359		78.43	86.34	73.44	60.72	54.78	49.18
KDELR3	0.61	0.003733206	0.054936937		18.37	25.11	19.21	31.17	29.33	32.38
GADD45G	0.56	0.003734475	0.054936937		40.67	44.52	52.16	55.38	68.88	72.4
ACE	0.82	0.003747408	0.055059136		9.21	11.45	8.76	16.58	13.92	19.9
IFI47	1.39	0.00375224	0.055062156		3.46	3.87	6.87	11.35	5.03	19.82
SERPING1	0.59	0.003759849	0.055105862		170.18	116.63	205.87	235.38	208.25	275.85
PPP1R9A	-0.59	0.003774214	0.05524837		95.18	142.35	87.61	75.13	75.4	59.69
BC002163	-1.9	0.003804164	0.055618373		0.41	0.49	2.68	0.27	0.36	0.3
GLIPR2	1.13	0.003811704	0.055649319		4.08	4.02	3.73	8.2	5.21	11.67
FOSL2	0.63	0.00381805	0.055649319		197.46	351.1	215.08	364.34	335.63	444.89
CDH22	0.76	0.003820309	0.055649319		12.88	10.89	14.2	20.42	25.06	16.88
CCL5	1.42	0.003851176	0.055964945		7.51	3.75	7.27	9.15	7.94	30.71
PSMB8	0.78	0.003851713	0.055964945		33.48	23.2	49.67	52.46	47.1	77.56
NBL1	0.62	0.003856084	0.055964945		20.16	18.62	18.68	31.92	23.19	30.91
BST2	1.06	0.003882026	0.056272831		20.6	17.64	53.55	59.22	40.58	86.57
FOXS1	1.13	0.003913776	0.056664046		2.11	1.95	1.71	3.12	4.34	4.81
CAR13	1.24	0.003926094	0.056749412		4.34	2.1	4.38	7.95	5.19	11.82
GSTZ1	-0.51	0.003929209	0.056749412		75.9	89.42	69.87	52.04	59.14	49.11
MT1	0.98	0.003937578	0.056801358		390.2	150.57	548.29	492.31	845.66	742.69
HELZ2	0.69	0.003957891	0.057025262		105.19	162.36	140.62	218.05	135.65	288.05
CYYR1	-1.06	0.004014454	0.05777027		17.9	35.06	11.1	11.47	8.12	10.35
IGIP	-0.64	0.004038962	0.05805276		29.96	40.62	26.24	20.82	21.52	18.1
ZFP641	-0.75	0.004052343	0.058174827		19.98	27.25	17.34	13.12	12.66	11.49
EREG	1.18	0.004062498	0.058250342		7.57	2.59	7.19	12.17	10.84	15.26
CYP1A1	-1.09	0.004074166	0.058347348		27.64	45.38	14.33	19.92	11.74	8.33
JADE3	-0.46	0.004086522	0.058453968		126.58	114.76	119.13	94.88	86.01	74.8
FAM102B	0.71	0.004110961	0.058706047		13.76	13.1	13.36	20.4	18.03	25.36
SERPINE1	0.52	0.004114011	0.058706047		177.28	215.32	213.25	324.25	214.26	305.34
RCOR2	0.92	0.004125042	0.058792959		6.87	6.57	11.89	16.06	14.07	16.48
CCL28	1.13	0.004139378	0.058897505		48.06	21.36	98.45	83.88	120.37	150.95
ENDOG	0.86	0.004142616	0.058897505		12.5	8	17.55	19.47	22.83	24.63
RBM17	0.57	0.004147224	0.058897505		72.35	50.45	83.34	90.66	100.36	106.65
ZKSCAN16	-0.61	0.004183	0.05933479		27.2	35.29	28.42	21.89	19.16	16.86
3632451O06RIK	1.32	0.004203279	0.05955146		1.11	1.76	3.15	3.37	5.08	6.2
SYT9	-0.59	0.004226933	0.059815373		30.57	31.16	26.08	18.28	19.47	18.76
PTPRT	-0.49	0.004240647	0.059938175		243.03	312.36	229.7	193.84	196.28	152.97
VWA5B2	-0.73	0.00425892	0.060125037		72.62	140.43	65.76	53.66	61.43	47.72
MDM4	-0.47	0.004273768	0.060263168		164.63	181.35	137.97	123.45	107.53	108.07
LAMA2	0.82	0.004342609	0.061161404		16.25	9.95	9.84	16.68	22.65	22.18
MLLT11	0.52	0.004388699	0.061737476		32.3	29.39	37.34	47.08	47.51	43.69
EML5	-0.57	0.004417499	0.062058846		202.86	315.1	178.29	164.39	150.49	142.06
PDK3	0.58	0.004424964	0.062058846		22.24	28.53	27.92	34.24	38.91	40.83
FAM212B	-0.75	0.004427188	0.062058846		19.48	16.03	20.68	10.17	11.89	10.45
MPZL1	0.5	0.004438734	0.062147496		88.23	75.68	91.5	97.54	120.14	133.4
LNCPINT	-0.85	0.004452118	0.062261645		22.39	39.72	17.19	16.86	11.99	13.82
IFT88	-0.51	0.004462565	0.062334492		44.98	46.77	42.69	30	32.8	28.83
CELSR3	-0.5	0.004486364	0.062582872		249.93	349.15	234.13	198.08	195.43	178.97
S100A10	0.71	0.004490864	0.062582872		53.84	25.45	45.76	75.65	53.8	69.13
AQP1	1.03	0.004521164	0.062931427		4.87	4.24	5.54	12.82	6.63	9.82
CHDH	1.9	0.0045558	0.063339454		12.65	0.94	3.49	32.44	7.45	22.3
PRDX2	0.44	0.004581814	0.063626806		71.83	71.96	76.91	101.48	95.74	94.7
OASL1	1.1	0.00459082	0.063677557		8.27	10.81	15.17	24.81	10.22	36.33
LTBP1	1.14	0.004612672	0.063895365		26.14	7.36	11.6	46.43	18.21	32.4
FABP5	1.09	0.004619142	0.063895365		3.52	3.64	7.43	9.55	9.96	10.81
D130043K22RIK	-0.89	0.004622629	0.063895365		11.59	14.57	12.1	7.48	5.98	6.53
ATG16L2	-0.64	0.00465056	0.064153535		34.92	53.76	31.99	25.61	25.55	24.2
RAB3B	-0.66	0.004652088	0.064153535		25.03	30.71	23.69	16.63	18.77	13.42
ABCC3	1.23	0.004659084	0.06417564		18.04	8.67	12.44	57.32	12.81	19.9
EIF4EBP1	0.48	0.004685264	0.064461655		70.74	63.37	73.08	84.15	91.94	105.15
NBEA	-0.43	0.00471127	0.0647446		370.14	405.16	332.16	267.47	271.12	256.89
FOSB	-1.15	0.004725488	0.06480388		48.15	175.83	56.97	32.49	60.45	29.62
FGFR3	1.95	0.004733265	0.06480388		6.28	0.6	1.44	13.46	3.57	14.23
FAM184A	-0.57	0.004740259	0.06480388		35.5	45.65	40.83	23.74	28.71	27.47
SCN9A	-0.46	0.004740468	0.06480388		93.6	95.5	89.21	63.86	70.57	62.63
EFCC1	-1.37	0.00474281	0.06480388		4.72	12.95	3.78	2.92	3.16	1.97
NTRK1	1.13	0.004786204	0.065321803		2.73	1.5	3.36	5.73	5.8	4.71
REP15	-1.39	0.004792443	0.065332037		1.03	2.67	1.13	0.6	0.51	0.66
KCNK16	-0.58	0.004879217	0.066438858		81.8	103.49	68.46	55.26	65.23	44.48
DLEU2	-0.94	0.004885513	0.066448562		15.4	31.68	14.06	12.67	9.4	8.96
BC026585	-0.94	0.004904942	0.066636662		9.83	12.16	8.69	4.79	5.55	5.11
SERPINF1	1.66	0.004919632	0.06676003		7.63	0.71	4.96	9.57	11.92	19.21
ETS2	0.42	0.004968583	0.067342629		260.05	233	262.65	334.92	319.06	328.4
SELP	1.27	0.004983912	0.067342629		9.36	14.6	14.3	57.57	9.48	23.69
WHRN	-0.51	0.004986533	0.067342629		60.44	71.81	60.59	44.28	48.18	38.81
ARMC10	0.56	0.004986709	0.067342629		67.95	58.3	97.43	114.18	102.88	103.03
FIRRE	-0.63	0.004990858	0.067342629		103.9	177.97	89.13	84.95	72.88	74.9
LUC7L2	-0.54	0.005015444	0.06759774		282.14	417.32	247.72	224.49	206.2	203.68
NDRG4	0.68	0.005029487	0.067710318		18.28	33.18	34.06	38.75	49.49	44.83
HAS2	1.36	0.005059642	0.068039325		5.69	1.2	2.83	8.53	6.39	9.32
SPATS2	0.63	0.005098826	0.068488859		15.37	15.77	15.95	23.39	21.68	25.52
SEC16B	-0.57	0.005132275	0.068860427		41.25	47	36.37	23.54	29.1	28.91
GATSL2	-0.55	0.005139061	0.06887384		187.93	218.21	158.06	134.17	147.54	92.12
PPARD	0.48	0.0051565	0.069029816		74.14	65.66	84.25	94.08	107.04	101.91
GC	0.59	0.005175083	0.069137125		99.35	135.44	133.48	128.86	202.99	206.26
SAA3	2.4	0.00517693	0.069137125		0.53	0	0.13	0.72	0.23	2.48
TMPRSS2	0.66	0.005181944	0.069137125		28.05	15.17	24.38	38.22	31.54	34.38
PXDN	0.52	0.005206435	0.069375112		76.2	55.22	69.06	105.32	76.17	98.22
ROBO1	-0.59	0.00521144	0.069375112		135.67	80.56	134.71	64.41	86.29	74.75
AGRN	0.73	0.005230369	0.069549301		93.22	77.74	60.06	163.35	69.08	139.56
1810037I17RIK	0.58	0.005249911	0.069731236		32.27	22.64	36.45	41.64	45.53	45.84
PDE4B	0.47	0.005261175	0.069738857		133.56	153.61	157.17	182.72	177.69	235.62
ADORA2A	0.62	0.005262204	0.069738857		18.22	21.28	16.98	26.78	31.67	25.49
CRYBA2	-0.86	0.005275516	0.069831011		16.49	12.31	13.22	7.28	8.73	6.53
IRGM2	0.85	0.005280893	0.069831011		23.53	23.01	42.48	54.63	29.87	71.89
A930015D03RIK	-1.11	0.005308191	0.070114069		2.82	3.83	3.1	1.32	1.39	1.67
TMEM258	0.59	0.005327501	0.070291116		37.38	22.49	34.4	45.58	44.71	47.16
GM5176	-1.6	0.005431027	0.07157769		0.97	2.7	0.63	0.65	0.46	0.25
NUDT11	-0.84	0.005458598	0.071798848		16.67	19.37	14.01	8.98	11.4	6.73
OIT1	-1.48	0.005459874	0.071798848		2.26	5.37	1.52	1.52	0.56	1.09
2810021J22RIK	-0.61	0.005482557	0.072017561		25.61	26.62	21.88	16.16	15.67	15.31
TMEM176B	0.51	0.005537557	0.072659829		193.62	130.07	208.86	243.99	237.06	254
PDK4	-0.64	0.005557492	0.072841091		46.21	46.85	38.73	24.64	37.01	20.4
TBC1D9	0.54	0.005587028	0.073147662		51.17	63.1	63.6	71.29	78.87	99.84
PLPP2	0.61	0.005634021	0.073681857		32.69	19.71	31.78	46.6	36.96	41.89
PLAC8	1.45	0.005645238	0.073747504		2.05	1.01	3.8	4.76	3.54	9.95
LGALS12	-1.26	0.005680028	0.074120629		5.22	11.86	4.17	2.19	3.49	2.91
FTX	-0.63	0.005709699	0.07442621		31.19	47.26	28.21	24.21	20.65	21.87
ZKSCAN8	-0.52	0.005722815	0.074515564		88.29	131.01	88.16	73.51	70.03	64.47
PLTP	1.14	0.005729266	0.074518021		5.22	2.18	3.91	8.5	5.68	10.15
USP11	-0.51	0.005819847	0.075613541		51.93	60.51	44.55	37.33	37.93	32.12
GAS2L3	0.93	0.005902303	0.076601215		8.68	6.72	14.64	14.11	17.95	23.36
MYO5B	0.48	0.005918119	0.076645408		95.89	68.47	93.7	131.16	109.74	110.07
ACKR1	2.12	0.005918589	0.076645408		0.29	0	1.29	2.87	1.13	2.86
GM21992	-0.79	0.006013522	0.077687564		25.56	40.35	17.82	18.63	14.28	14.25
ELF4	0.49	0.006013673	0.077687564		40.67	36.34	38.55	53.61	46.02	57.74
PLAUR	0.64	0.006018648	0.077687564		31.66	29.09	25.35	56.55	28.71	45.01
MFAP4	2.12	0.006052961	0.07804582		4.4	0.04	1.71	6.28	9.66	9.85
GBP7	0.79	0.00608319	0.078346575		24.94	31.98	38.86	46.65	32.9	81.21
NARF	0.58	0.006089453	0.078346575		24.68	25.04	32.9	33.94	41.35	44.93
TOR3A	0.54	0.006140066	0.078912447		105.13	89.38	132.4	152.77	125.07	184.92
SYNPO	0.43	0.006201466	0.079557988		86.58	92.38	82.29	121.26	102.21	118.29
MYO7A	0.6	0.006210226	0.079557988		17.66	16.1	16.74	22.89	25.73	25.44
SEPSECS	-0.49	0.00621035	0.079557988		45.54	42.76	39.57	30.57	30.28	27.54
UPF3B	-0.55	0.006217761	0.079567279		38.23	54.28	37.65	30.94	26.43	28.86
NCKAP5	0.9	0.00626143	0.080029734		10.65	5.37	11.73	14.26	19.24	16.73
9030617O03RIK	-0.72	0.006267348	0.080029734		28.52	16.74	30.15	16.68	13.3	14.61
ITGA3	0.56	0.006286767	0.080191657		139.19	82.44	125.16	198.93	136.86	162.82
LARS2	-0.9	0.006298751	0.080258377		32.22	73.76	24.11	26.88	21.34	19.54
VEGFC	1.08	0.006305485	0.080258377		1.82	3.08	2.02	4.66	3.98	5.47
ERFE	1.13	0.006327863	0.080407267		4.25	2.85	2.91	4.24	7.52	9.42
AARD	-1.26	0.006330696	0.080407267		2.9	1.76	1.81	0.67	1.31	0.63
CX3CL1	-0.64	0.006343677	0.080446552		24.32	39.19	25.85	20.02	18.05	17.59
TAPBP	0.55	0.006349362	0.080446552		353.32	274.75	465.09	528.46	430.91	597.33
COL11A2	-1.18	0.006361263	0.080446552		7.13	18.13	6.56	4.39	5.37	3.82
CNTNAP1	0.88	0.006363045	0.080446552		6.66	7.51	9.26	18.3	10.45	13.39
CAR15	0.57	0.006370179	0.080446552		55.69	33.78	45.6	74.65	61.99	57.79
GSTA4	2.11	0.006374347	0.080446552		7.04	1.39	1.52	33.54	2.93	5.75
DNMT3A	-0.42	0.006406003	0.080680151		281.12	318.7	259.11	215.91	218.39	188.31
EHD2	0.59	0.006412055	0.080680151		31.45	31.68	24.04	53.68	31.92	42.15
4930503L19RIK	-0.73	0.006413194	0.080680151		20.07	32.88	18.37	14.89	13.94	12.99
CPM	0.59	0.006465244	0.081249072		37.41	33.3	50.3	48.9	56.94	70.8
H2-T-PS	2.01	0.006488796	0.081459034		1	0.04	2.68	3.22	4.67	6.71
ABCC5	-0.42	0.006511237	0.081583549		154.6	167.65	151.16	119.26	109.86	115.2
ZFR2	-0.59	0.006512425	0.081583549		27.08	32.32	25.71	18	19.31	17.67
SLC45A3	1.99	0.006532232	0.081745628		3.05	0.11	0.79	7.61	2.29	5.47
APOBEC1	-0.63	0.006548251	0.081860019		25.35	29.43	25.35	20.22	12.94	17.14
WBP1L	0.44	0.006572094	0.082071871		81.13	82.81	91.5	112.16	103.06	120.49
TNFRSF23	0.51	0.00664171	0.082854286		31.45	32.06	34.4	47.4	37.73	50.37
SCCPDH	0.61	0.006682376	0.083274303		30.22	20.72	37.02	38.67	45.02	46.91
ARRDC4	0.47	0.006691318	0.083298513		41.08	46.06	44	56.65	57.37	62.65
NET1	0.69	0.006776628	0.084272363		26.41	15.17	20.1	40.82	24.27	31.54
USP29	-0.53	0.006815455	0.084636122		86.32	111.11	74.81	70.07	62.94	49.92
COX7A1	1.36	0.006824369	0.084636122		0.32	0.15	0.5	0.92	0.77	0.81
ANKRD33B	-0.52	0.006827214	0.084636122		95.04	123.8	83.02	79.82	59.02	66.3
LMTK3	-0.61	0.006913682	0.085618868		48.91	80.71	43.16	38.42	37.29	34.25
TRIM9	-0.9	0.00693494	0.085792846		17.05	38.7	15.19	11.82	13.61	11.44
IRF9	0.62	0.006942805	0.085800954		55.66	56.31	87.06	97.97	74.22	124.92
SLC16A6	0.5	0.007007891	0.08651547		50.88	44.37	61.61	66.03	79.82	70.09
PPM1E	0.65	0.007034244	0.08669405		14.08	13.29	17.45	23.86	19.36	25.01
RUFY3	-0.43	0.007036926	0.08669405		121.15	150.01	123.35	97.32	93.84	92.65
PLEKHO2	0.59	0.007129412	0.087742638		21.24	26.88	25.11	39.02	27.5	40.53
DNM3	-0.46	0.007207468	0.088574208		95.09	78.19	92.57	65.35	65.03	57.87
PCDHGA12	-0.94	0.007211865	0.088574208		12.24	17.34	9.45	8.05	6.29	5.49
NUDT13	-0.7	0.007262184	0.089100255		21.36	26.92	16.66	14.01	12.89	11.97
SDPR	1.14	0.007348944	0.090071861		2.96	1.88	1.65	6.66	3.21	4.1
ADGRB3	-0.73	0.007388235	0.090444541		14.91	16.7	18.45	8.98	11.04	9.24
LXN	0.77	0.007402317	0.090444541		8.68	9.23	12.23	14.59	15.56	19.74
1110038B12RIK	-1.03	0.007405363	0.090444541		24.76	64.64	15.51	16.91	15.54	17.44
KRT18	0.49	0.007411405	0.090444541		280.21	179.74	253.63	376.44	294.23	307.51
COLEC12	1.4	0.007420403	0.090444541		3.76	0.75	4.83	7.48	6.81	9.7
EPM2A	0.89	0.007424949	0.090444541		6.22	8.03	10.68	10.85	16.41	17.52
CACNA2D1	-0.45	0.007488441	0.091124684		287.8	363.11	262.52	204.51	237.06	206.18
FSTL1	0.56	0.007522822	0.091449547		103.28	143.55	92.05	154.79	130.26	199.27
STAT2	0.6	0.007544227	0.091539841		81.92	96.51	124.87	146.54	107.01	192.79
EPM2AIP1	-0.45	0.007545634	0.091539841		229.27	282.18	199.99	156.02	184.29	164.44
C1QTNF1	1.05	0.007558623	0.091604048		5.08	3.19	3.65	7.08	5.78	10.99
PRELID2	1.72	0.007584496	0.091824098		2.61	0.79	10.68	10.67	14.66	19.9
IFIT2	1.22	0.007615239	0.092102605		11.35	15.58	25.69	35.53	12.53	71.41
KLHL13	-0.94	0.007648733	0.092413777		11.68	15.65	11.23	7.23	8.04	4.25
SCGN	-0.46	0.007659548	0.092450583		185.67	156.87	187.4	113.33	144.43	117.2
ADAMTS7	0.79	0.007684325	0.092510019		8.63	8.18	9.03	14.56	11.61	17.24
TRIM35	-0.45	0.007687734	0.092510019		203.24	258.15	182.49	166.86	155.27	137.61
SYTL2	-0.95	0.007687792	0.092510019		39.9	16.78	14.9	13.51	13.92	8.63
ALDH1A1	1.85	0.007716034	0.092727005		5.81	0.75	0.97	16.68	4.31	5.52
SYNM	1.36	0.007721407	0.092727005		5.63	4.32	4.83	25.36	5.32	6.61
S100A1	0.68	0.007731466	0.09275421		34.97	18.58	43.14	49.12	47.74	53.59
PLAG1	-0.65	0.007755856	0.092953117		23.5	34.46	21.86	16.18	18.49	14.53
SYNGR3	1.05	0.007789122	0.093171026		3.2	2.29	4.78	6.88	5.78	8.1
ZXDB	-0.64	0.007789696	0.093171026		20.86	24.78	20.07	12.72	14.95	13.34
SDCBP	0.41	0.007831034	0.093571424		240.57	216.56	257.33	300.91	289.74	333.44
ENG	-0.79	0.007861661	0.093802617		128.78	284.51	100.36	105.55	82.18	101.33
SPON2	-1.26	0.007866147	0.093802617		5.55	14.98	4.2	3.32	3.88	2.78
ZFP651	-0.5	0.007877521	0.093844226		61.94	48.65	56.97	42.84	41.22	31.03
RCAN2	-0.52	0.007908698	0.094038771		51.14	46.02	49.59	27.6	40.19	31.54
SNX29	-0.82	0.007909655	0.094038771		16.49	27.74	13.28	10.97	10.07	10.66
PRELP	1.64	0.007936346	0.094260492		8.3	0.6	4.67	18.53	8.71	13.95
HSPA8	0.48	0.007944145	0.094260492		359.04	257.74	225.95	375.32	388.61	378.75
RSAD2	1.11	0.007972416	0.094501721		47.09	66.07	108.89	148.96	53.73	264.71
TMEM127	0.41	0.0079936	0.094646394		144.45	136.34	165.86	188.01	186.83	201.73
SCARF2	0.73	0.008000527	0.094646394		12.15	8.78	10.13	19.62	14.82	15.8
MAF	1	0.008018966	0.09472343		3.96	4.43	5.64	6.58	8.47	12.07
TMEM252	1.07	0.008022958	0.09472343		2.96	5.89	4.09	7.08	7.09	12.13
GAPDH	1.12	0.008059205	0.095039004		1.94	1.43	2.97	3.32	4.55	5.54
TUBB2A	0.52	0.008070329	0.095039004		27.67	27.74	23.48	41.67	34.34	33.69
UNC79	-0.57	0.008079247	0.095039004		104.31	173.62	94.88	83.18	86.57	74.57
FGD4	-0.46	0.008090556	0.095039004		53.2	60.89	49.36	39.37	38.29	37.69
S100A14	2.15	0.008096894	0.095039004		1.17	0	0.37	3.81	0.62	2.33
LBH	0.48	0.008097601	0.095039004		94.45	105.93	118.52	122.38	167.26	140.54
AKAP6	-0.57	0.008154351	0.095594629		33.24	45.23	30.38	22.32	25.22	23.49
EMCN	-0.56	0.008172492	0.095594629		67.63	91.22	58.3	59.92	38.93	44.2
BMP2	0.9	0.008174564	0.095594629		10.36	7.92	9	19	9.07	21.39
NOL4	-0.49	0.008177072	0.095594629		73.88	89.3	67.46	48.52	61.2	49.64
SEC11C	0.49	0.008229384	0.096111774		115.02	80.48	114.09	127.76	134.31	160.82
ZFP704	-0.48	0.008241303	0.09615662		239.77	332.07	218.26	197.33	193.17	161.02
ZBTB40	-0.52	0.00827777	0.096487507		54.4	74.55	49.49	42.69	37.21	41.24
NALCN	-0.52	0.008334521	0.096885381		70.74	99.59	64.42	50.24	58.78	49.54
UVSSA	-0.47	0.008346221	0.096885381		60.94	59.57	46.73	40	39.06	38.22
RASSF7	0.72	0.008347885	0.096885381		10.09	8.37	11.6	16.68	15.59	15.9
ZFP563	-0.57	0.008349385	0.096885381		27.58	33.22	25.45	19.95	19.85	16.53
GRIK5	-0.55	0.008359496	0.096885381		64.96	90.81	54.29	49.57	48	42.12
GDF10	0.92	0.008363738	0.096885381		12.47	5.48	16.74	22.37	17.9	23.57
DOCK10	-0.59	0.008373256	0.096885381		33.92	40.05	35.87	19.42	21.75	29.69
GNAI1	-0.64	0.008377032	0.096885381		39.08	46.47	28.55	20.77	30.18	20
3110043O21RIK	0.48	0.008404336	0.097067211		59.06	56.65	68.12	73.33	81.31	93.38
ID4	-1.02	0.008409066	0.097067211		4.9	8.45	4.96	2.49	3.06	3.16
MNS1	-0.91	0.008441011	0.097303461		12.91	9.76	7.61	5.24	5.37	5.01
SNRNP48	-0.56	0.008445885	0.097303461		39.84	56.2	34.01	29.5	28.61	27.79
ACTN1	0.41	0.008502859	0.097845067		178.89	143.14	157.72	230.57	182.59	207.19
B4GALT5	0.41	0.00851302	0.097845067		105.01	96.17	94.28	124.17	124.04	131.94
AKR1B8	0.88	0.008517561	0.097845067		17.16	10.81	12.46	37.03	12.94	22.5
AATK	-0.53	0.008544055	0.098054768		49.94	45.72	40.09	34.83	33.21	23.59
JAK2	0.47	0.008558759	0.098122978		115.22	104.25	135.92	140.71	151.98	183.68
PTBP2	-0.58	0.008566488	0.098122978		45.77	73.13	41.22	33.61	37.88	32.2
COG4	-0.53	0.008631761	0.098775565		68.42	115.69	107.21	66.77	65	64.45
VOPP1	0.47	0.008647267	0.098857946		41.4	33.33	43.35	52.64	50.49	56.3
USH2A	-0.58	0.008690522	0.099257106		90.46	147.23	79.29	61.02	69.67	74.65
CBLC	0.68	0.008709752	0.09938136		31.66	17.19	37.18	45.28	37.14	51.56
SPR	0.66	0.008762767	0.099890505		17.14	10.89	18.08	24.14	23.58	23.04
ZFP941	-0.59	0.008847766	0.100762929		22.56	27.18	22.04	16.41	15.15	14.71
BAMBI	-0.71	0.00885907	0.100795215		25.35	49.85	24.82	20.07	21.19	18.2
GPRASP1	-0.41	0.008876219	0.100853723		364.8	442.96	383.48	290.29	307.23	273.04
SPRY4	0.49	0.008884052	0.100853723		26.93	31.95	30.25	37.78	41.12	42.93
MGST1	1.62	0.008890739	0.100853723		16.05	3.53	3.86	46.83	6.73	16.96
RUVBL2	0.47	0.00889811	0.100853723		52.87	43.28	59.22	69.39	69.03	70.35
IL1R2	1.15	0.008936012	0.101024193		3.37	3.19	6.61	5.39	9.76	13.29
FFAR1	0.51	0.008952257	0.101024193		23.94	22.34	25.74	32.34	35.9	31.67
CDC42SE1	0.41	0.008970741	0.101024193		80.36	73.46	72.73	99.79	98.54	93.97
RHBDL2	0.67	0.008973149	0.101024193		19.48	12.31	12.23	21.72	21.44	24.68
FAM57A	0.77	0.008975409	0.101024193		8.36	7.92	10.73	12.79	16.26	15.69
NUDT10	-1.03	0.00897603	0.101024193		4.58	8.15	5.01	2.59	3.47	2.33
HOXA5	1.05	0.008977419	0.101024193		1.58	1.16	1.68	2.59	2.9	3.44
SKIL	0.4	0.00898106	0.101024193		217.68	245.77	235.71	287.85	289.3	316.42
IP6K2	-0.52	0.00899774	0.101116244		80.6	117.08	71.95	61.09	62.89	58.37
ERO1LB	-0.44	0.009033395	0.101421164		660.55	729.49	606.62	385.56	541	495.93
SPINT1	0.5	0.009099645	0.102068681		222.37	142.8	230.2	249.72	282.29	282.78
EIF6	0.44	0.009121666	0.102219345		81.63	67.95	76.01	105.62	86.11	104.88
PCLO	-0.41	0.009135393	0.102258189		504.84	647.51	485.45	412.69	389.41	395.83
AKAP8L	-0.53	0.009142317	0.102258189		77.43	118.4	73.68	62.44	62.07	57.26
IMPACT	-0.47	0.009298155	0.103839505		171.2	253.72	164.89	137.51	140.32	134.39
LENG9	0.85	0.009301144	0.103839505		5.78	4.99	6.4	10.15	10.27	9.62
SLFN10-PS	1.27	0.009319701	0.103949168		2	2.21	3.04	2.17	6.16	8.61
GM19461	0.97	0.00933744	0.104049507		3.23	3.45	5.27	6.71	7.29	8.71
CADM4	0.56	0.00948477	0.105592378		18.07	17.34	15.95	25.96	25.5	22.28
EMP2	0.69	0.009498816	0.105616577		28.11	21.47	18.89	47.45	22.47	37.59
FAM134B	0.53	0.009506905	0.105616577		67.81	47.64	66.15	70.44	83.7	99.15
GPAT3	1.08	0.009513568	0.105616577		4.93	1.88	3.94	8.63	5.65	7.85
IFIT1BL1	1.19	0.009577692	0.106229364		1.91	1.24	2.57	4.01	2.41	6.33
SPRR1A	2.02	0.009602474	0.10637354		12.38	0.11	10.63	35.71	23.6	31.79
PNP	0.55	0.009608567	0.10637354		25.09	21.02	27.34	33.69	30.05	40.96
CSF2RB	1	0.009626456	0.106472538		4.55	3.27	4.93	9.03	5.34	10.45
GPC1	0.49	0.009655362	0.106693097		37.38	31.34	27.97	50.02	39.52	42.73
URAH	1.38	0.009684812	0.106919243		2.17	2.36	1.05	5.81	1.52	6.81
ATP4A	-1.03	0.009700382	0.106960541		9.33	6.04	4.43	2.84	3.72	2.81
TGFBR3L	-1.1	0.0097122	0.106960541		3.7	6.94	3.02	2.02	2.34	1.8
ARRB2	-0.49	0.009715515	0.106960541		44.19	49.93	41.3	36.06	31.46	26.05
RHOG	0.53	0.009741688	0.10714956		22.18	19.82	22.17	28.18	28.04	33.47
TPD52	0.45	0.009775592	0.107423194		189.1	155	223.98	227.6	260.25	263.19
LOXL1	0.8	0.00980989	0.107700643		12.76	7.28	7.9	16.36	17.77	13.21
CAPS2	-1.21	0.00984886	0.10802883		2.99	9.35	3.59	2.22	2.54	1.9
FAM193B	-0.58	0.009874962	0.108215399		79.07	120.42	60.38	60.07	53.47	55.06
RBMS2	0.48	0.009891072	0.108292221		40.31	42.94	40.04	62.86	43.68	61.06
MRPL54	0.6	0.00991325	0.108435285		26.32	16.55	30.23	35.88	36.06	36.1
ZFP369	-0.69	0.009986154	0.109052249		20.77	36.04	20.15	17.7	14.2	14.48
TUBA1B	0.74	0.010003366	0.109052249		8.95	9.23	7.9	14.44	14.36	13.39
RIMKLA	-0.73	0.010005581	0.109052249		14.79	15.02	14.93	9.33	9.37	7.57
NCOA7	-0.4	0.010008137	0.109052249		146.03	157.02	152.06	107.27	120.14	106.82
RALGDS	0.48	0.01001547	0.109052249		123.47	94.07	130.43	134.75	156.04	179.4
GBP10	1.53	0.010088426	0.109746211		2.05	0.68	3.62	3.24	3.6	10.96
GM20300	-0.45	0.010101341	0.109786353		63.17	67.87	60.3	46.83	48.26	40.93
PAK3	-0.48	0.010192751	0.110678773		273.16	365.52	254.55	202.27	244.97	176.03
RPLP0	0.42	0.010278834	0.111511766		218.71	157.78	203.35	263.01	231.72	259.57
TNFAIP3	0.6	0.010373803	0.112439554		42.57	63.25	58.33	69.39	62.48	108.95
ZFP182	-0.6	0.010400364	0.112624873		30.07	45.35	26.13	22.19	19.95	22.88
KMT2A	-0.51	0.010418758	0.112721485		483.48	752.54	435.41	405.79	366.75	371.79
TNC	0.48	0.010435418	0.112799191		199.58	272.42	176.12	344.67	285.78	250.08
ZRSR1	-0.5	0.010552105	0.113796494		44.54	60.32	50.33	30.1	40.24	35.72
FAM63B	0.41	0.010554035	0.113796494		155.13	173.2	199.99	209.15	236.65	235.98
MYEF2	-0.49	0.010556367	0.113796494		69.57	92.16	60.93	52.69	54.06	47.56
D730005E14RIK	0.77	0.010577369	0.113872639		14.47	9.31	11.73	22.59	12.79	23.54
EFNB3	-1.08	0.010582568	0.113872639		9.15	23.76	8.06	7.26	5.57	6.02
BHLHB9	-0.43	0.010595589	0.11390976		77.52	92.76	80.11	63.53	61.04	55.46
GM10516	-0.95	0.01062021	0.114071407		5.87	8.03	5.01	2.79	3.36	3.29
RIMBP2	-0.55	0.01069555	0.11458175		290.03	513.87	280.34	238	250.06	230.86
RCN3	-0.71	0.010700663	0.11458175		28.37	49.14	21.1	21.29	20.26	16.86
SHC1	0.49	0.010702069	0.11458175		217.42	138.78	237.44	284.23	267.32	259.19
RGS9	-0.47	0.010719358	0.11458175		145.41	213.03	139.93	120.98	110.38	117.71
CFL1	0.4	0.01072473	0.11458175		147.2	121.48	138.54	186.59	166.54	169.91
UGT1A7C	1.99	0.010725491	0.11458175		3.78	0.53	0.79	14.39	1.23	4.25
RAB3C	-0.86	0.010737847	0.11461087		16.96	41.14	15.8	13.27	14.36	11.97
MVP	0.4	0.010789099	0.114952196		182.59	155.34	198.92	231.12	213.28	243.77
IFT81	-0.43	0.010790836	0.114952196		87.85	77.97	92.81	67.75	62.17	56.25
CAPN5	0.43	0.010798803	0.114952196		75.44	64.6	84.04	103.2	92.71	97
GSDMA	0.81	0.010840454	0.115184228		98.64	39.23	140.9	164.22	150.44	159.63
B4GALT1	0.43	0.010843721	0.115184228		51.85	51.84	56.31	72.48	63.3	73.44
HTR2B	1.81	0.010849636	0.115184228		0.65	0.15	0.84	4.16	0.44	1.14
RTN4RL2	1.04	0.010902147	0.115475572		1.5	1.09	1.18	2.09	2.54	2.91
LGALS1	0.83	0.010913793	0.115475572		12.21	6.12	11.47	21.07	12.56	18.05
ZKSCAN3	-0.54	0.010917802	0.115475572		73.23	94	52.61	54.38	49.28	43.57
MYADM	0.42	0.010920672	0.115475572		91.51	76.88	88.87	124.6	96	115.2
STRA6L	1.74	0.010931019	0.115475572		6.31	0.68	1.63	15.31	3.03	9.67
NAT6	0.64	0.010935297	0.115475572		11.33	12.76	13.64	18.15	19.75	19.06
GPR21	-1.24	0.010954709	0.115578002		3.4	8.03	2.78	2.79	1.21	1.85
PPM1B	-0.44	0.011005819	0.115940803		90.14	88.74	73.89	59.69	64.51	57.13
8430408G22RIK	0.56	0.011010535	0.115940803		26	33	33.53	37.68	37.62	56.86
ZFP346	-0.47	0.011018322	0.115940803		42.07	47.41	38.83	29.17	31.51	29.29
FAM114A2	0.44	0.011032043	0.115982634		64.52	59.65	73.15	79.69	89.4	90.73
ERC2	-0.61	0.011130181	0.116911104		20.95	33.63	23.27	16.98	16.87	15.52
GM10416	-1.12	0.011233844	0.117842522		1.2	1.69	1.26	0.62	0.69	0.53
EPS8	0.57	0.011238657	0.117842522		102.46	50.79	95.22	113.35	120.03	124.06
4-Sep	0.91	0.011262767	0.117974203		2.88	3.15	3.8	5.76	5.88	6.35
EID3	-1	0.011271042	0.117974203		5.9	8.45	5.01	4.24	2.67	2.53
STAT3	0.37	0.011288376	0.118051818		522.3	459.44	528.17	614.64	613.78	668.52
PPIB	0.43	0.011311074	0.118185328		84.65	65.43	78.35	107.89	90.27	100.5
KCNH6	-0.68	0.011395151	0.118920038		57.42	121.81	53.11	49.52	46.25	45.44
PFN1	0.42	0.011401375	0.118920038		161.67	116.48	147.91	206.11	172.81	176.21
HERC1	-0.41	0.011462874	0.119440685		436.65	557.9	411.72	371.18	328.28	327.84
PCGF5	0.53	0.011471364	0.119440685		41.99	36.6	53.79	51.29	63.79	69.97
ZFP280D	-0.44	0.011534615	0.119994276		85.97	101.02	77.04	64.56	62.71	62.25
ORMDL3	0.44	0.011574546	0.120304512		104.57	84.88	117.76	123.7	139.4	141.76
FAM107B	0.54	0.011623901	0.120712082		29.75	24.36	20.91	40.89	30.3	34.65
NHSL1	-0.51	0.011663797	0.121020787		77.9	87.58	59.27	61.99	50.75	41.06
HES6	0.61	0.011702315	0.121314679		17.6	13.78	21.94	23.69	27.79	27.41
NBEAL1	-0.43	0.011760112	0.121807741		192.8	245.84	165.25	157.71	139.27	137.25
NCALD	0.4	0.011804871	0.122165016		84.09	84.65	101.02	117.19	117.95	111.38
SEC61B	0.47	0.011823373	0.12225018		37.97	28	37.68	45.43	47.51	46.83
ELAVL4	-0.46	0.011872519	0.122651783		40.64	44.45	43.82	29.9	32.56	28.83
CROCC	-0.44	0.011895708	0.122784758		65.49	76.39	61.43	50.52	48.77	46.05
EFEMP1	2.14	0.011936089	0.1230948		2.55	0.04	0.5	8.15	1.21	4.02
PRR13	0.45	0.011952492	0.123157233		66.08	54.36	71.24	90.71	73.96	90.55
TBCE	-0.58	0.012002086	0.123561269		47.56	76.62	39.57	40.92	32.38	33.03
ZFP788	-0.47	0.012029905	0.123740618		40.99	52.18	44.27	32.37	34.93	28.93
ARL6IP5	0.41	0.012042956	0.123767894		72.56	66.26	77.96	93.23	87.91	99.13
CC2D2A	-0.6	0.012067417	0.123912279		31.63	50.53	28	23.61	24.73	22.1
A930013F10RIK	-1.08	0.012111471	0.1242564		6.37	10.74	4.59	4.74	2.57	2.71
NTN4	-0.98	0.012121812	0.1242564		8.89	16.07	7.14	5.54	6.16	4.1
HMGN2	-1.13	0.012202893	0.124971879		7.01	11.15	7.58	2.47	2.41	6.46
RABGEF1	0.45	0.012212612	0.124971879		44.92	47.71	54.55	62.91	62.92	69.11
NUCB2	0.52	0.01226312	0.12538092		223.05	133.45	237.91	265.65	251.37	307.89
S100A13	0.79	0.012285515	0.125502069		8.42	5.82	9.05	12.04	12.87	14.3
PDGFRL	-0.84	0.012304723	0.12555976		16.67	15.02	11.05	10.85	6.5	5.92
SMAD6	-1.2	0.01232412	0.12555976		10.18	27.14	5.98	6.56	4.6	7.19
CAPG	0.69	0.012324326	0.12555976		17.22	13.36	11.97	28.2	14.97	23.77
SHB	0.44	0.012334812	0.12555976		94.77	72.45	103.51	112.93	120.42	123.33
PHKB	-0.42	0.012343914	0.12555976		89.55	86.71	74.62	63.86	60.99	57.23
MOCOS	0.9	0.012378693	0.125727225		6.9	4.5	5.8	10.7	7.34	13.14
MAPK13	0.88	0.012381506	0.125727225		8.3	4.96	7.06	15.63	9.04	11.75
CREM	0.43	0.012419963	0.12595909		42.4	45.2	41.67	54.23	56.76	58.12
GPC3	0.9	0.012425508	0.12595909		5.05	4.88	3.86	8.03	6.52	10.35
PRDM10	-0.55	0.012444991	0.126049221		29.16	38.25	24.4	21.64	20.21	18.88
RHOC	0.48	0.012531197	0.126814432		48.56	53.34	41.72	69.82	52.65	71.87
ZFP106	0.36	0.012592608	0.127327634		492.11	429.63	515.81	600.72	601.41	595.99
RIF1	-0.37	0.012617165	0.127467642		191.33	211.04	189.84	161.7	143.07	142.14
NID2	0.49	0.0126294	0.127483032		25.73	30.63	31.96	38.4	37.06	45.06
ITGBL1	1.16	0.01285418	0.129642029		1.67	2.1	0.81	2.47	2.7	4.71
VSIG2	-1.24	0.012878811	0.12978047		2.35	6.94	2.07	1.72	1.23	1.7
TNRC6A	-0.48	0.012960325	0.130383728		230.85	348.4	206.4	193.07	182.16	173.6
TSPAN31	0.42	0.012960587	0.130383728		90.08	71.4	96.32	116.62	103.73	115.58
GRN	0.43	0.012983634	0.130473649		148.35	108.9	150.98	182.5	162.95	190.59
LSR	0.46	0.012991452	0.130473649		89.75	59.99	89.08	112.13	103.57	102.75
DCLK1	0.7	0.013003871	0.130488253		23.8	12.54	15.01	32.81	19.47	28.83
4933408B17RIK	-1.3	0.013080768	0.130960004		3.2	6.49	1.39	1.94	1.1	1.32
MUSTN1	1.04	0.013083284	0.130960004		0.88	0.83	1.1	1.97	1.59	2.1
ST6GALNAC5	-0.89	0.013095585	0.130960004		10.27	15.92	8.11	5.88	6.88	5.14
F11R	0.44	0.01309769	0.130960004		116.95	94.45	111.49	159.43	112.59	155.05
PCDHGA7	-0.6	0.013125803	0.130960004		19.25	22.94	19.23	14.19	12.94	12.13
COL20A1	-0.97	0.013130734	0.130960004		15.2	29.36	8.21	8.08	9.48	8.48
PLXNB2	0.45	0.01313422	0.130960004		762.8	526.78	832.46	896.25	901	1013.98
FAT4	-0.86	0.013138916	0.130960004		29.34	83.82	28.47	27.35	19.59	28.93
GLT1D1	0.6	0.013188173	0.131218377		15.11	16.37	21.49	21.77	27.15	28.78
HNRNPR	-0.44	0.01319808	0.131218377		89.81	110.14	77.93	71.84	65.03	62.32
TSC22D4	0.41	0.013208673	0.131218377		55.89	58.49	54.87	68.02	74.19	76.02
CACNA1B	-0.47	0.013208942	0.131218377		39.87	42.79	39.2	26.41	28.17	30.78
OAT	0.48	0.013281082	0.131824985		27.79	26.35	24.32	39.62	35	31.9
GSAP	0.57	0.013323588	0.132007246		24.12	20.38	30.15	37.78	27.84	42.05
GPATCH11	-0.48	0.013324427	0.132007246		37.94	33.33	36.63	26.93	25.09	23.31
STC2	0.93	0.013332721	0.132007246		3.14	5.52	3.75	7.56	6.34	8.99
ARL14EP	-0.4	0.01334952	0.132048347		88.4	98.99	85.99	71.29	65.85	64.35
VAMP8	0.5	0.013359063	0.132048347		58.83	39.49	65.6	68.77	79.07	77.89
NAP1L5	-0.51	0.013377713	0.132122951		37.29	44.93	36.68	22.24	30.18	28.38
ZDHHC1	-0.53	0.013409988	0.132331892		31.42	43.32	30.78	24.31	24.96	21.82
GALNT14	-0.61	0.013478817	0.132900913		50.23	25.94	50.43	28.05	27.81	24.78
DACH1	-0.49	0.013496158	0.132961735		45.63	61.08	41.09	32.09	38.03	31.79
AGA	0.45	0.013544954	0.133332092		45.54	59.72	56.31	64.18	76.61	73.41
RNF208	0.87	0.013558262	0.13335279		4.37	7.21	8.11	10.32	13.43	11.24
KCNAB3	0.79	0.01362253	0.133808964		6.1	7.7	9.31	11.32	13.07	14.38
SZT2	-0.49	0.013627129	0.133808964		90.84	128.98	78.77	78.49	65.31	62.68
ANO1	1.39	0.013638709	0.133812263		22.06	2.52	8.63	48.32	13.61	23.19
DRAM1	1.04	0.013683427	0.13414042		5.69	4.54	4.51	14.21	4.47	10.91
IFI211	1.29	0.013742885	0.134535241		0.82	1.61	1.55	2.87	1.28	5.32
2500002B13RIK	1.32	0.013746311	0.134535241		1.11	0.83	3.91	3.54	5.06	5.7
DDR2	0.5	0.013783994	0.134793191		33.71	48.95	33.3	50.59	48.36	60.17
NDRG2	0.83	0.013829422	0.135126392		5.43	6.08	5.33	8.25	9.09	11.64
SYNJ2	-0.59	0.013895869	0.135664261		42.72	62.54	36.55	38.3	30.95	22.4
MELTF	1.44	0.014006549	0.136441235		6.25	0.6	6.74	11.92	10.27	13.75
ZNFX1	0.47	0.014024019	0.136441235		198.93	205.52	252.29	282.28	231.23	371.46
TOX2	-1.15	0.014029331	0.136441235		3.14	8.75	3.41	2.89	1.72	2.1
SCARB2	0.47	0.014031018	0.136441235		631.36	398.44	681.74	720.06	791.45	794.2
MARCKSL1-PS4	-1.24	0.014032776	0.136441235		5.13	13.4	3.17	3.34	3.54	2.03
PISD-PS2	-0.82	0.014071332	0.136704425		13.2	18.96	11.28	6.46	10.14	7.29
STOX2	-0.48	0.01415833	0.13743743		87.64	131.27	83.13	71.09	72.63	66.88
RNF125	0.92	0.014255206	0.138265044		3.99	7.36	5.59	8.03	9.53	13.37
ADAM15	0.42	0.014286172	0.138452554		50.5	46.77	48.88	67.52	60.17	61.94
CCDC58	0.68	0.014306866	0.138540289		12.76	8.75	14.69	18.7	17.16	20.43
SLC38A1	-1.16	0.014322313	0.13857711		23.38	54.21	13.59	24.04	7.17	8.89
EHBP1	-0.45	0.014339193	0.138627729		62.67	77.14	56.99	47.7	49.15	42.76
PPP1R3B	0.49	0.014366798	0.138655021		47.33	38.06	58.25	60.62	70.19	64.7
PGP	0.57	0.014388051	0.138655021		20.57	16.52	25.85	25.26	32.02	33.24
RIAN	-0.6	0.014389727	0.138655021		217.15	406.32	179.32	186.19	179.28	148.34
ATRX	-0.42	0.014393795	0.138655021		322.02	439.17	310.49	277.8	252.06	248.2
ZFP398	-0.5	0.014400269	0.138655021		44.19	64.45	39.83	36.3	34.05	31.34
VAV2	0.5	0.014418592	0.138719211		25.56	19.6	24.09	35.11	28.45	31.77
EDNRB	-0.64	0.014432769	0.138743442		215.45	446.37	181.52	175.71	166.36	181.75
RSPO4	0.49	0.014468026	0.138970124		30.49	21.89	27.79	39.45	33.75	36.63
MDN1	-0.48	0.014525326	0.139333071		280.7	368.07	222.61	245.43	175.4	187.63
6430411K18RIK	-0.93	0.014529228	0.139333071		8.16	12.31	6.11	5.59	4.16	3.77
MKNK1	-0.4	0.01455504	0.139468217		82.8	86.04	86.98	67.47	62.15	58.75
B130006D01RIK	-1.06	0.014575964	0.139556356		6.72	15.47	5.51	5.16	3.36	4.35
EYA2	1.35	0.014594919	0.139620108		2.17	0.83	1.02	5.73	1.23	3.06
SPECC1	0.55	0.014606086	0.139620108		27.35	18.39	22.36	38.97	26.55	31.31
CCNL2	-0.5	0.014620223	0.139643073		161.23	247.31	136.63	126.39	124.76	122.77
FUT4	0.53	0.014675467	0.140058328		21.45	16.82	24.01	27.18	28.79	31.19
TIFA	0.87	0.014688338	0.140068843		35.91	12.43	34.45	31.39	44.25	70.52
SERTAD1	0.55	0.014743313	0.140480523		18.07	19.97	16.5	25.53	22.19	29.74
SEMA3G	-1.3	0.014760185	0.140528767		6.84	24.48	4.17	4.41	4.55	4.99
GM11110	0.97	0.014774219	0.140549942		3.9	3.53	7.22	7.08	9.17	11.64
NR1D2	-0.4	0.01480806	0.140759361		139.11	156.61	128.02	97.32	112.64	102.07
KCNQ1	1.02	0.014874736	0.141280318		6.07	3.23	4.51	14.34	5.88	7.21
CMTM8	1.23	0.014993015	0.142290165		1.35	0.38	1.97	3.42	2.67	2.43
CASP4	0.86	0.015051516	0.142608502		8.54	7.81	7.32	16.88	7.5	17.54
AHNAK	0.63	0.015057688	0.142608502		390.56	278.61	231.35	644.16	276.43	438.87
PKD1	-0.49	0.015062506	0.142608502		307.93	489.69	282.02	261.14	247.72	239.5
ADAP1	1.23	0.015103721	0.142885039		2.2	0.68	1.89	5.64	1.98	3.37
SELE	1.06	0.0151245	0.142953428		2.93	5.37	2.86	9.92	3.98	8.76
RTN4RL1	-0.48	0.015134973	0.142953428		34.09	30.52	32.93	24.29	24.04	19.44
TAGLN2	0.5	0.015167323	0.142963897		300.04	174.37	317.78	387.31	349.7	352.14
GCNT3	1.23	0.015167649	0.142963897		5.66	1.01	5.46	9.65	7.78	10.28
ZFP354C	-0.81	0.015178517	0.142963897		11.65	21.17	11.65	9.03	8.78	6.86
ZFP983	-0.53	0.015195886	0.142963897		29.31	37.69	25.27	19.77	22.78	19.34
TRP53COR1	-0.61	0.015196146	0.142963897		20.69	22.49	16.61	14.09	11.86	11.97
LPP	-0.42	0.015281446	0.143652833		273.08	318.85	218.05	227.85	183.47	175.55
PCMTD2	-0.42	0.01531398	0.143845044		69.01	86.41	67.54	52.64	55.09	53.74
PIGN	-0.43	0.015331192	0.143893155		49.18	55.82	43.08	38.05	34.26	34.33
HS3ST1	1.1	0.015362783	0.144031505		2.96	2.25	1.78	7.38	2.34	4.96
ANXA8	2.37	0.015370138	0.144031505		4.69	0.04	0.45	14.61	1.67	9.77
SLC6A19	-0.91	0.015445673	0.144541835		6.34	5.93	5.77	3.52	3.7	2.15
CALR3	-1.08	0.015448888	0.144541835		2.76	6.91	3.04	1.8	2.23	1.77
TNFAIP6	0.92	0.01549822	0.14487777		2.9	4.28	2.86	5.54	5.32	7.52
CLK4	-0.45	0.01552155	0.14487777		70.86	96.62	65.68	53.56	56.29	55.39
FBLN2	1.42	0.015532166	0.14487777		42.25	4.28	15.48	96.12	22.42	43.82
PHOSPHO1	0.86	0.015533487	0.14487777		4.64	6.87	6.11	7.51	11.15	12.38
EPAS1	-0.76	0.015558439	0.144951241		113.26	276.17	87.61	91.91	84.75	96.04
TMED9	0.38	0.015573344	0.144951241		127.37	104.55	120.86	146.14	149.9	150.24
GFPT2	0.9	0.015577904	0.144951241		7.78	10.51	5.83	12.17	9.6	21.85
CSF2RA	-0.59	0.015617057	0.14520203		26	43.13	24.32	22.32	19.08	18.81
RNF122	0.83	0.015636567	0.145269937		4.64	4.43	4.64	7.38	7.37	8.83
CAR10	-0.52	0.015769865	0.14633381		39.96	33.94	38.86	19.9	27.86	28.66
PRPS1	-0.39	0.015775672	0.14633381		118.77	94.11	109.6	82.46	82.39	73.64
CDCP1	0.4	0.015822726	0.146611672		83.06	70.91	93.99	108.14	99.62	111.15
HYI	-0.86	0.015830266	0.146611672		9.36	9.31	16.56	7.01	5.44	6.46
EEF2K	0.56	0.0158572	0.146647632		20.89	14.6	22.7	31.32	25.48	26.66
RPS11	0.48	0.015868133	0.146647632		60.62	49.81	82.13	89.09	92.09	80.7
PHACTR2	-0.66	0.015871116	0.146647632		33.07	67.57	31.22	31.04	25.32	24.98
ATF7IP	-0.47	0.015891706	0.146659546		91.54	122.49	76.51	77.57	61.84	64.5
PDGFRA	0.97	0.015919122	0.146659546		15.32	4.77	13.93	29.27	12.3	23.59
1700012D01RIK	1.13	0.015922671	0.146659546		0.67	0.38	1.18	1.57	1.62	1.65
DNAL1	-0.45	0.01593487	0.146659546		43.95	56.12	43.74	34.36	36.83	31.06
SDF2L1	0.45	0.015956985	0.146659546		100.14	66.14	90.76	101.91	112.72	125.48
ATP10A	0.86	0.01596636	0.146659546		23.3	10.77	13.62	40.72	13.89	29.9
TRPM7	-0.45	0.015974896	0.146659546		141.34	195.31	124.4	118.36	104.04	106.14
KLHL26	-0.47	0.015979906	0.146659546		40.05	36.41	31.99	26.31	25.78	23.87
CD38	-0.9	0.015988542	0.146659546		9.83	20.23	8.9	6.83	6.78	6.58
BLNK	0.99	0.016002717	0.146659546		10.15	3.08	12.07	15.88	14.33	18.78
ADAMTS6	-0.71	0.016007962	0.146659546		13	19.56	13.67	9.62	9.22	8.61
EAF1	0.37	0.016035392	0.146699791		206.53	200.16	225.47	247.33	264.29	279.26
IL1RN	1.11	0.016037008	0.146699791		23.65	6.53	10.73	47.55	11.74	27.09
PENK	1.23	0.016049548	0.146701744		4.75	1.61	3.07	6.93	3.08	11.52
RNF145	0.43	0.016153227	0.147536114		91.37	97.86	101.34	103.78	148.69	126.47
GABBR1	-0.58	0.0161735	0.147607995		49.47	93.81	50.12	45.13	39.91	40.98
CD68	0.56	0.016310666	0.148730716		15.87	14.38	18.94	26.95	20.19	23.39
ZNHIT1	0.51	0.016321512	0.148730716		27.46	20.87	32.59	37.4	36.11	38.43
TRIM25	0.41	0.016335329	0.148742736		147.61	159.31	169.16	189.23	175.61	249.75
9130008F23RIK	1.33	0.016388547	0.149060376		4.17	0.94	1.63	8.4	2.39	5.8
TGFB3	0.84	0.016395264	0.149060376		5.63	5.41	4.36	11.62	7.22	8.05
NR2F2	0.69	0.016416152	0.149136358		10.83	10.92	8.11	17.75	12.87	16.07
HNRNPA3	-0.52	0.016447904	0.149310835		36.62	46.36	30.99	31.32	23.09	22.68
CCL22	1.17	0.016474374	0.149314593		3.34	1.61	3.17	2.62	9.22	5.85
STRIP1	0.41	0.016482598	0.149314593		57.39	52.29	63.16	71.24	73.27	78.04
TMEM74B	1.58	0.016485957	0.149314593		1.32	0.11	2.83	3.07	4.8	4.63
HEPACAM2	-0.4	0.016518512	0.149495677		126.72	134.95	125.76	88.67	110.64	85.92
KL	-0.7	0.016545303	0.149519825		28.05	30.52	29.07	11	26.04	15.16
ST14	0.54	0.016546308	0.149519825		100.55	51.28	78.17	132.53	88.19	105.69
TRO	-0.88	0.016579561	0.149706643		8.39	19.03	10.89	6.61	7.22	6.33
RTN1	-0.63	0.016612087	0.149808938		16.31	26.65	20.13	12.94	12.53	14
MFAP3	0.4	0.016616066	0.149808938		58.95	63.7	65.57	82.86	74.32	84.27
TSPAN2	-0.47	0.016637992	0.149893065		67.48	61.94	46.97	38.22	47.25	37.72
DYRK3	0.5	0.016680766	0.150138205		31.98	22.07	34.71	39.5	41.12	41.49
CTSB	0.41	0.016690433	0.150138205		1039.58	742.71	1139.33	1278.22	1212.62	1288.38
HMOX1	0.42	0.016730508	0.150385031		172.08	246.82	185.75	252.86	245	285.59
DAG1	0.35	0.016763072	0.150564014		219.44	212.36	220.49	273.58	256.66	277.14
ARF1	0.35	0.016779468	0.150597623		218.56	203.87	227.49	267.2	270.32	268.56
CBS	-0.62	0.016916153	0.151709977		19.69	20.08	18	10.42	14.25	11.75
1700001K19RIK	-1.79	0.016933173	0.151748259		1.11	4.77	0.21	0.57	0.67	0.46
THBD	0.46	0.01700595	0.152285787		115.66	139.49	85.91	146.99	139.22	167.5
PFKFB2	-0.38	0.01712915	0.153115514		163.9	212.43	172.1	133.87	139.09	136.09
NINJ1	0.48	0.017134321	0.153115514		82.07	55.59	91.68	93.98	102.21	113.58
SAT1	0.45	0.017137204	0.153115514		46.07	40.09	49.7	59.17	52.11	69.11
GABBR2	0.7	0.017215282	0.153697724		122.38	46.55	140.01	151.28	165.67	170.51
HKDC1	1.12	0.017281571	0.154173896		4.69	2.55	2.49	11.62	3.6	5.47
GALR1	-0.63	0.017376691	0.15490637		17.63	23.65	16.9	11.27	13.43	11.75
UQCRH	0.44	0.01739848	0.154984516		38.64	30.71	42.95	49.92	50.64	47.77
ALDH6A1	-0.5	0.017461034	0.155425402		37.15	48.73	34.24	27.08	31.07	24.48
ACTB	0.35	0.017508897	0.155734962		1000.32	835.39	960.27	1271.07	1081.72	1119.99
CEP131	-0.56	0.017547453	0.155864453		22.62	23.01	20.7	16.48	15.25	12.1
PSME1	0.48	0.017560497	0.155864453		67.98	52.37	87.4	98.04	81.56	101.96
FXYD3	0.99	0.017562745	0.155864453		11.09	7.47	5.14	23.54	7.11	15.31
BBC3	-0.77	0.017624919	0.156299671		12.24	15.65	10	7.01	7.65	6.94
ANKRD24	-0.48	0.017645128	0.156353262		35.44	47.49	35.27	26.56	26.19	29.41
SLC12A5	-0.75	0.017657238	0.156353262		15.81	34.61	15.87	13.64	12.35	12.33
NFAT5	-0.46	0.017682626	0.156461656		405.81	624.46	376.37	344.32	313.93	338.47
RIMS2	-0.41	0.017725093	0.1567209		127.9	166.63	120.83	102.43	107.22	93.74
FAM19A5	0.42	0.017792923	0.157203841		36.79	37.69	40.33	44.98	56.52	48.05
PTPRM	-0.36	0.01781165	0.157252558		159.41	154.4	160.64	119.66	122.24	117.76
MAP3K15	-0.39	0.017871002	0.157563319		211.4	163.82	176.01	129.98	153.37	124.6
CHD2	-0.37	0.017876051	0.157563319		250.86	300.16	232.85	215.53	186.83	185.91
PITPNM2	0.38	0.017886568	0.157563319		197.08	215.55	251.55	265.38	291.15	280.91
TRIM12C	0.71	0.017936518	0.157840192		12.7	15.02	19.15	24.81	15.05	34.93
HSPA12A	-0.45	0.017944524	0.157840192		52.87	47	48.49	31.34	42.53	31.57
TMED8	-0.38	0.017986122	0.158089246		271.02	328.24	270.05	225.28	232.75	193.25
DUSP1	0.49	0.018038641	0.158433851		56.13	88.18	56.31	88.22	81.28	103.15
SYNGAP1	-0.42	0.018065949	0.158554383		65.64	81.95	62.34	51.56	53.73	46.83
RPLP1	0.46	0.01807901	0.158554383		146.91	87.54	135.63	175.91	153.47	165.07
ARHGDIA	0.36	0.018155388	0.158932686		313.1	281.8	326.57	378.18	372.76	398.44
EXT1	0.41	0.018171153	0.158932686		67.28	59.35	70.71	86.2	76.15	91.81
TRIP10	0.48	0.018173785	0.158932686		25.5	26.24	25.11	39.12	28.22	36.88
AEN	-0.45	0.018175693	0.158932686		48.18	41.67	35.13	32.04	27.94	28.66
RNF150	1.1	0.018188918	0.158932686		6.1	44.75	40.93	54.63	71.24	65.54
NKTR	-0.44	0.018221174	0.159097717		386.13	590.45	381.1	343.42	318.22	314.02
ZC3HAV1L	-0.5	0.018239925	0.15914468		34.04	39.79	26.87	23.01	24.5	21.57
MXD1	0.47	0.018275351	0.159248807		47.74	55.11	41.25	53.93	64.07	75.08
ZFP512B	-0.39	0.018278621	0.159248807		93.95	106.87	90.84	77.75	72.47	66.75
TLE2	-0.76	0.018298399	0.159304493		15.79	30.11	13.04	12.07	11.07	10.71
USHBP1	-0.88	0.018325534	0.159331804		11.53	22.3	8.61	8.25	6.88	7.32
DOK5	0.75	0.018328312	0.159331804		9.86	6.19	13.22	14.39	17.95	15.72
DBNL	0.41	0.018369151	0.159570267		77.49	63.89	88.06	98.22	94.25	103.64
USP45	-0.36	0.018479565	0.16036903		116.48	116.71	116.63	86.1	89.7	89.16
AMPH	-0.47	0.018488052	0.16036903		37.44	40.32	39.25	23.56	32.1	26.07
SIMC1	-0.46	0.018508248	0.160427283		42.37	56.23	37.99	34.38	30.71	31.03
NSMAF	-0.4	0.018562752	0.160672787		81.42	96.02	77.9	63.63	62.69	61.66
GM6402	-1.14	0.018574266	0.160672787		2.88	3.08	1.36	1.5	0.56	1.16
RMRP	0.68	0.018577074	0.160672787		52.96	27.74	75.1	63.83	95.33	83.16
ZFP36L1	0.61	0.018602466	0.160775562		73.97	57.77	40.01	112.33	54.55	88.47
PRSS23	-1.04	0.018645398	0.160988294		98.06	123.13	31.57	72.26	26.19	21.62
CD14	1.13	0.018654135	0.160988294		35.5	9.87	15.93	73.73	14.23	43.26
ADGB	-0.69	0.018718399	0.161393118		19.19	32.28	16.35	15.66	14.54	10.78
EHF	0.55	0.018728165	0.161393118		82.92	72.26	76.04	145.12	64.9	119.46
TAPBPL	0.48	0.018741875	0.161394396		65.64	48.24	73.81	83.48	70.67	100.83
OSMR	0.64	0.018775489	0.161566953		46.39	46.96	29.44	73.16	35.49	77.41
E130311K13RIK	-0.76	0.018794327	0.161612201		10.5	13.81	11.62	7.28	7.65	5.7
HYPM	-1.23	0.018844881	0.161929913		0.67	1.5	0.5	0.45	0.28	0.35
SLFN9	1.08	0.019047452	0.163552471		2.61	3.94	3.49	4.19	4.57	11.72
TBX3	0.58	0.019263717	0.16529019		20.63	15.99	15.38	29.5	18.41	27.62
ADAM17	0.39	0.019312034	0.165556524		73.47	66.97	75.44	88.79	83.39	103.36
NDUFC2	0.43	0.019322579	0.165556524		67.92	49.33	68.51	77	84.39	81.87
ZFP871	-0.41	0.019370889	0.165851042		337.57	458.54	312.35	275.18	276.59	259.37
TOX	-0.55	0.019435002	0.166280344		35.15	63.63	36.55	29.97	31.61	28.43
ADAMTSL4	0.79	0.019483408	0.166485311		9.92	7.06	6.82	18.25	9.17	12.81
MBOAT1	1.23	0.019486937	0.166485311		10.59	3.75	4.07	26.36	5.78	10.2
PLSCR1	0.59	0.0195021	0.166495334		27.05	14.38	25.92	35.43	27.25	35.87
FUCA1	0.44	0.019531072	0.166623148		54.52	42.08	61.69	66.95	68.54	72.7
PLPP5	0.4	0.019580617	0.16690034		71.86	71.62	91.68	101.01	94.28	106.75
TMEM27	-0.43	0.01960863	0.16690034		270.93	347.76	247.04	208.23	244.85	172.29
ADAR	0.4	0.019612635	0.16690034		139.46	159.65	170.69	210.37	161.18	231.27
ALDH9A1	0.42	0.01961966	0.16690034		75.02	74.63	100.31	96.55	109.45	119.43
WFDC2	2.08	0.019844995	0.168605163		4.78	0.04	1.08	14.19	2	8.23
ZFP174	-0.56	0.019848402	0.168605163		23.38	36.15	23.54	18.08	19.47	17.04
ATOX1	0.55	0.019867288	0.168645218		38.73	20.53	40.25	45.9	47.33	47.94
OAF	0.57	0.019933115	0.169083397		23.06	17.19	14.01	24.81	23.83	29.24
GDPD1	0.48	0.019960492	0.169195023		25.5	22.3	29.23	35.21	30.54	38.83
CXCL2	0.87	0.019985195	0.169283847		17.93	37.76	15.51	39.6	21.6	65.08
ITGA5	0.48	0.020050033	0.16971226		52.37	62.73	41.85	79.62	54.34	78.7
TMTC1	-0.46	0.02011898	0.170063907		137.64	212.24	132.01	118.81	121.45	99.66
RALGPS1	-0.42	0.020131438	0.170063907		57.45	65.84	50.25	44.31	40.6	41.21
SCAMP5	0.44	0.020134446	0.170063907		94.15	81.53	122.93	116.97	128.46	148.39
SSH1	0.4	0.020153787	0.170106536		67.28	62.5	74.28	79.09	85.42	96.75
FAM120AOS	-0.41	0.020172625	0.170144873		49.29	56.05	47.99	37.83	41.24	32.78
DOK3	-1.15	0.020226281	0.170476611		2.2	8.07	2.76	1.82	2	1.85
HDAC6	-0.37	0.020282311	0.17082787		165.83	164.19	155.28	131.78	129.59	103.56
RHOJ	0.56	0.020304897	0.17089716		16.67	22.26	14.93	24.96	22.47	29.29
TNR	-0.5	0.020339613	0.171068362		103.66	150.01	101.15	71.76	105.27	65.77
OCRL	-0.55	0.020448753	0.171864836		146.59	281.95	144.68	131.23	141.48	108.09
HDDC2	0.79	0.020495836	0.172091952		5.02	4.32	5.8	8.33	7.7	9.47
GDPD3	-1.67	0.020504696	0.172091952		8.66	9.72	15.53	8.9	0.62	1.01
FTH1	0.36	0.020589645	0.172683129		316.06	275.5	304.69	396.93	329.83	391.91
4930550C14RIK	-0.93	0.020745532	0.173827772		3.17	5.18	3.07	1.82	1.82	2.15
MTX3	-0.45	0.020755337	0.173827772		36.88	35.29	32.98	27.48	25.17	21.97
PARVA	0.42	0.02078354	0.173941568		158.76	119.79	194.67	206.88	190.68	218.74
CHMP4B	0.41	0.020846199	0.174224868		193.8	152.14	236.76	242.89	242.64	267.82
SLC37A1	0.45	0.020846669	0.174224868		142.54	101.43	172.08	166.24	184.42	201.75
PDE4D	-0.57	0.020871788	0.174312384		57.54	109.16	52.9	49.99	49.82	44.12
DPP4	-0.5	0.020928337	0.174662087		74.82	61.9	72.52	36.21	62.38	45.13
NSD1	-0.36	0.020952275	0.174739334		524.47	658.92	497.44	462.69	408.67	399.23
FUK	-0.65	0.020987141	0.174907542		16.52	33.67	21.73	17.3	12.74	14.5
PCSK2OS1	-0.57	0.02101846	0.175045974		18.66	27.18	19.76	13.54	15.36	13.85
E330033B04RIK	-0.98	0.021065728	0.175316943		10.91	21.96	6.45	7.63	5.88	5.87
ITGB5	0.44	0.021105858	0.175361781		93.57	62.09	98.66	113.65	105.65	115.43
2900076A07RIK	-0.77	0.021113932	0.175361781		9.45	11.34	8.06	5.83	5.39	5.21
SLC10A6	1.01	0.021115321	0.175361781		1.58	1.46	1.13	2.24	1.93	3.97
PAMR1	0.43	0.021155904	0.175576301		76.58	74.59	98	92.28	105.94	127.84
SLC39A4	1.9	0.021243602	0.176181263		7.89	0.41	1.13	22.19	2.82	9.34
TOR4A	0.45	0.021268517	0.176198478		30.6	25.26	34.45	41.47	37.24	41.21
RAC1	0.33	0.021298104	0.176198478		168.48	160.89	173.05	201.25	202.16	211.5
ING2	-0.46	0.021303878	0.176198478		41.31	53.76	36.97	31.97	33.44	27.87
ABCC4	0.37	0.0213049	0.176198478		99.26	97.79	83.26	116.52	108.12	127.68
PSMB10	0.58	0.021350785	0.176232431		28.11	19.22	39.65	37.98	38.06	50.45
IBA57	0.61	0.021361237	0.176232431		13.12	10.74	17.5	19.05	20.11	22.2
ATP2A2	-0.43	0.021364587	0.176232431		2869.8	1757.15	2826.74	1792.8	1835.65	1748.91
VHL	0.5	0.021368238	0.176232431		47.8	32.81	59.3	58.8	64.49	69.41
SPRED2	0.39	0.021394304	0.176325214		43.37	47.52	43.29	56.53	57.53	57.21
ABCA8B	-0.54	0.021468177	0.176811607		30.84	46.66	28.23	23.46	21.26	26.05
SHISA2	0.62	0.021521887	0.177049934		22.39	16.85	33.8	27.6	40.06	41.34
TSC22D1	0.39	0.021526868	0.177049934		419.08	350.84	466.9	460.64	539.03	573.61
ADAM10	0.34	0.02158152	0.17737684		177.25	153.38	169.5	218.1	190.76	206.03
AGPAT5	0.42	0.02160965	0.177485468		41.34	38.78	49.62	52.89	54.96	61.26
SLC38A5	-0.85	0.021633299	0.177557165		20.54	10.21	13.85	5.73	11.56	6.63
KRT19	1.99	0.021776018	0.178605372		25.56	0.23	5.88	71.86	15.82	34.98
ATXN1	0.37	0.021808639	0.178741953		83.77	74.51	87.3	96.15	107.76	104.39
ERMARD	-0.6	0.021835559	0.178741953		17.75	21.51	15.72	12.92	11.27	11.09
TMEM102	0.58	0.021837728	0.178741953		19.34	11.52	20.68	25.86	25.01	24.1
KRT8	0.52	0.021874403	0.178919088		122.18	69.6	87.82	173.2	100.08	117.86
BCAR1	0.37	0.021959565	0.179406991		100.32	94.52	110.65	117.02	131.85	134.62
TWSG1	-0.38	0.021964204	0.179406991		404.49	497.43	393.59	306.82	349.6	312.8
BANP	-0.43	0.021984747	0.179451632		46.65	58.49	42.11	38.45	33.18	34.86
BCL2L1	0.37	0.022064195	0.179976682		137.4	108.9	130.2	165.19	148.13	158.24
RAB32	0.99	0.022181792	0.18081199		12.24	3.49	7.29	18.93	8.47	17.26
ANKRD12	-0.4	0.022223513	0.180973058		156.77	213.18	148.54	135.27	124.32	121.63
TTC39C	0.66	0.022237159	0.180973058		9.92	7.85	10.81	15.04	13.15	15.67
BTC	1.01	0.022247171	0.180973058		13.17	2.7	7.82	19.42	14.02	13.04
USP20	-0.42	0.022326585	0.181466012		54.98	70.42	54.92	46.6	44.25	40.35
ELOVL7	0.43	0.022338266	0.181466012		42.54	30.82	39.12	49.37	45.22	52.32
CPXM1	1.03	0.022370902	0.181607166		2.35	2.67	1.29	2.37	5.11	4.89
RNF181	0.4	0.022476532	0.182340292		85.06	67.72	94.78	104.5	99.64	112.62
NMI	0.65	0.022526288	0.18261945		12	10.74	16.11	18.65	15.51	24.93
ADORA2B	0.65	0.022549065	0.182679665		12.56	9.05	16.4	17.6	17.9	22.53
PPP1R12B	-0.62	0.022579418	0.182801127		33.01	59.65	28.26	32.17	21.6	22.66
PPM1K	0.49	0.022602379	0.182859498		30.05	47.79	31.38	58.05	42.58	48.37
SH2D4A	1.84	0.022617358	0.182859498		6.92	0.26	1.36	18.1	2.85	8.96
TRIM30D	1.13	0.022661569	0.182865866		2.46	7.96	5.77	11	5.26	18.15
PCDHGA9	-0.63	0.022661861	0.182865866		15.87	17.46	14.48	11.72	9.68	8.71
IFITM1	1.04	0.022677155	0.182865866		0.62	0.45	1.02	1.35	1.23	1.67
SIGMAR1	0.45	0.022679608	0.182865866		41.9	30.44	49.83	55.08	53.42	54.35
CYBA	0.88	0.022717819	0.183049943		10.36	5.41	5.64	16.21	7.73	14.45
SLC28A3	1.53	0.022756794	0.183239923		17.31	1.43	4.49	35.56	6.65	23.21
GABRP	2.14	0.022811713	0.183557945		14.26	0.41	0.92	39.45	3.75	23.57
PLOD3	0.35	0.022998177	0.184732335		85.7	78.76	86.38	105.37	100.23	105.38
LENG8	-0.51	0.023005706	0.184732335		147.44	234.66	116.76	130.88	99.72	109.63
USP2	0.8	0.023019706	0.184732335		6.25	3.64	5.09	9.05	7.91	8.48
RASSF1	0.47	0.023019751	0.184732335		22.62	27.89	21.57	30.94	30.15	35.62
SYT14	-0.35	0.023069017	0.184756001		160.91	164.57	160.22	124.37	131.28	115.05
GSTT3	0.98	0.023071575	0.184756001		1.61	2.06	1.78	5.09	2.05	3.37
DENND6B	-0.64	0.023082442	0.184756001		18.63	31.53	16.03	13.81	13.84	13.52
CTBP2	0.4	0.023090076	0.184756001		43.19	44.15	37.57	58.17	46.92	54.88
CRYAB	0.76	0.023100322	0.184756001		38.44	17.04	15.66	56.58	35.59	25.54
EGFR	0.43	0.023171959	0.185204489		84.21	59.61	89.4	101.81	90.63	113.15
CDON	-0.43	0.023199658	0.185301428		60.38	71.17	59.48	55.78	42.5	39.92
AK3	0.49	0.023267886	0.185721741		57.48	34.99	63.03	67.57	72.42	71.44
LRRN2	0.69	0.023336607	0.186145414		8.8	7.85	12.33	12.94	16.87	15.54
LGALS3	0.56	0.02342969	0.186762716		49.2	40.62	28.18	76.45	39.83	52.96
BASP1	0.53	0.023458002	0.186863238		30.28	17.53	20.7	32.59	27.56	36.2
GAL	1.38	0.023527942	0.187295009		1.58	0.19	2.6	3.57	4.96	2.66
LYSMD2	-0.41	0.023632907	0.188004828		41.14	40.58	40.85	29.07	31.28	29.16
ADAMTS18	-3.58	0.023688579	0.188321827		0	22.67	2.89	0.07	1.98	0
PGBD1	0.88	0.023813822	0.189155158		2.02	3.53	3.65	4.66	6.32	5.47
ZFP395	0.41	0.02382519	0.189155158		52.02	70.57	60.77	72.93	83.77	80.02
CAV1	0.49	0.023856486	0.189277359		21.07	26.77	21.25	38.22	26.32	29.74
RPLP2	0.43	0.023993085	0.19019526		45.98	31.53	36.31	49.45	48.36	50.58
CES1D	1.98	0.024004141	0.19019526		1.61	0.04	0.13	4.24	0.62	2.08
HCN2	0.45	0.024058015	0.190495304		36.65	27.33	40.78	43.49	50.16	45.06
BBS9	-0.43	0.024118545	0.190735611		36.41	37.65	33.32	27.38	26.14	23.69
FRYL	-0.43	0.024120418	0.190735611		249.13	381.58	232.77	231.07	197.8	192.36
LMNTD2	-0.82	0.024226209	0.191444963		8.33	12.84	6.9	4.81	5.26	5.37
PLPP1	-0.63	0.024300737	0.191853554		21.86	45.68	22.93	18.58	17.72	20.4
GAST	-1.84	0.02431221	0.191853554		0.09	2.03	0.18	0.2	0.21	0.2
HSP90B1	0.33	0.024326276	0.191853554		1678.15	1546.41	1691.19	1906.8	2021.32	2051.11
TSPAN14	0.43	0.024400099	0.192308334		48.68	39.57	39.15	67.65	44.99	54.68
IFFO2	0.46	0.024447419	0.192536342		29.49	27.22	23.46	42.29	29.25	35.9
PSD3	-0.42	0.024471002	0.192536342		116.16	166.75	109.42	98.84	99.03	87.28
HSD17B12	0.35	0.024478711	0.192536342		89.87	102.03	94.93	119.16	119.88	115.61
SYCE2	0.88	0.024493742	0.192536342		5.52	2.67	6.38	8.98	7.65	9.47
SPPL2A	0.35	0.02457945	0.19308253		141.1	132.81	153.79	171.43	162.67	196.51
IL18BP	0.53	0.024608559	0.193183679		29.19	29.06	46.84	50.32	37.42	59.82
PTPN1	0.39	0.024630311	0.193226982		144.94	118.51	168.19	163.42	186.57	200.61
RBM25	-0.43	0.024669202	0.193404596		170.79	237.62	144.42	150.93	118.37	128.92
RASL12	0.88	0.024756291	0.193959591		4.96	3.34	2.91	5.09	6.37	8.48
SPTLC2	0.37	0.024807082	0.194229659		73.29	67.72	73.34	94.2	79.05	95.84
HMGCLL1	-0.49	0.024858816	0.194506753		30.69	24.78	32.48	18.2	23.22	19.57
BC017643	0.42	0.024903112	0.194725316		27.02	27.44	30.23	37.55	34.28	38.65
TNFRSF11B	0.74	0.024947635	0.194878367		8.74	20.46	17.48	19	21.42	34.98
7-Mar	-0.36	0.024955435	0.194878367		119.62	141.86	122.75	92.91	99.67	98.57
H2-M3	0.58	0.025013027	0.195129664		11.21	12.69	12.12	16.86	15.85	19.52
ARG1	-0.67	0.025043077	0.195129664		13.64	20.98	12.96	10.52	8.76	9.77
AI661453	0.42	0.025047374	0.195129664		60.44	41.56	61.19	71.26	71.78	69.46
S100A11	0.75	0.025053199	0.195129664		52.08	15.95	48.23	81.91	49.39	59.26
DNAJB1	-0.56	0.025101903	0.195381134		174.9	324.6	143.92	119.94	153.78	149.23
NFKB2	0.42	0.025176038	0.195413804		64.49	78.34	63.87	93.65	71.19	103.26
SMPD3	0.43	0.025192688	0.195413804		54.34	51.54	48.02	82.86	51.7	67.56
LBP	1.74	0.025199751	0.195413804		6.37	0.11	5.69	18.73	5.73	15.31
DNAJC17	-0.83	0.025205907	0.195413804		4.64	6.01	4.3	3.12	2.7	2.35
CLASRP	-0.56	0.025208753	0.195413804		38.52	68.28	32.8	33.56	29.38	29.26
LYST	-0.36	0.025211606	0.195413804		156.83	193.96	150.46	133.25	122.83	122.11
SLC27A4	0.44	0.025224909	0.195413804		66.22	47.19	74.68	80.34	80.9	86.02
PLXNA3	-0.48	0.02523746	0.195413804		34.97	42.68	28	27.4	23.24	22.83
SBNO2	0.34	0.025272498	0.195488279		173.49	167.39	151.92	220.95	173.66	213.5
CHD6	-0.46	0.025280005	0.195488279		118.8	180.11	103.99	108.07	86.44	90.95
HMGN3	-0.39	0.025312495	0.195488279		61.79	72.98	71.11	50.62	55.09	47.01
TTC28	-0.39	0.025312784	0.195488279		183.56	131.99	168.69	111.88	129.59	118.04
CLCN6	-0.42	0.025348242	0.195635167		50.29	68.96	49.17	40.89	41.06	40.3
BC005561	-0.49	0.025373141	0.195686789		48.74	80.71	50.22	46.48	35.93	42.05
PIM1	0.47	0.025387816	0.195686789		21.13	21.92	20.62	27.25	24.86	33.44
TMED4	0.39	0.025559219	0.196821219		140.89	108.45	150.77	158.36	175.33	174.41
SAP30	0.59	0.025578947	0.196821219		11.21	12.58	14.04	15.06	19.49	20.81
COX5A	0.45	0.025584608	0.196821219		38.29	25.23	37.08	44.91	43.81	44.63
GFRA1	-0.81	0.025849045	0.198698433		14.35	36.19	14.62	12.72	14.79	8.68
SLC50A1	0.44	0.025862018	0.198698433		63.26	47.52	75.46	75.88	82.39	86.98
CREB3L1	0.39	0.02590803	0.198907207		50.47	52.03	54.81	59.29	66.44	74.57
ZFP282	-0.41	0.025922618	0.198907207		53.55	66.89	48.28	42.74	42.07	38.71
ACSL3	0.42	0.025992451	0.199207685		35.53	26.39	31.43	40.42	39.96	40.81
CARF	-0.48	0.025995255	0.199207685		28.2	27.37	26	18.08	20.83	17.97
PSMB9	0.71	0.026121351	0.199688371		10.45	6.53	13.04	13.86	14.82	18.96
PDGFC	1.64	0.026128232	0.199688371		4.9	0.45	1	11.15	1.64	6.56
SLC15A3	0.79	0.026129251	0.199688371		7.89	14.19	8.82	14.86	11.25	25.54
RND3	0.41	0.026135079	0.199688371		35.09	36.53	39.07	40.99	48.87	52.43
OAS1G	1.04	0.026141877	0.199688371		2.29	1.73	4.83	6.88	3.42	7.49
TRIM2	-0.68	0.026182833	0.199872926		31.22	69.6	26.61	23.71	28.87	24.55
CLMP	0.86	0.026311998	0.200730182		4.81	5.14	6.03	13.44	5.42	9.49
OGFR	0.44	0.026338043	0.200800161		69.68	57.96	85.83	90.06	80.15	110.39
TATDN3	-0.8	0.026404961	0.201181458		6.48	8	5.09	3.89	3.44	3.54
INS2	0.47	0.026468061	0.201533204		18171.6	11754.75	18719.32	16506.34	25047.78	23570.62
ACRBP	-0.91	0.026517118	0.201777637		5.46	12.46	5.59	4.44	3.95	3.75
IGFBP4	0.99	0.026550179	0.201900114		16.58	4.43	27.03	42.61	26.02	24.63
RPL32L	-1.38	0.026573008	0.201944682		0.53	2.63	0.47	0.6	0.41	0.33
TIMP1	0.66	0.026606826	0.202072645		8.54	8.11	9.63	16.03	12.38	11.95
FAM129A	0.57	0.026688352	0.20256255		105.72	46.85	110.73	122.63	115.1	142.97
PTPRJ	0.34	0.026726304	0.202721318		157.74	139.19	155.89	203.94	162.51	192.34
LRRC36	-0.85	0.026793788	0.20310374		7.89	8.18	4.28	3.84	3.85	3.24
2-Mar	0.44	0.026903085	0.203802426		65.14	46.89	73.73	73.33	81.92	89.76
RNF217	0.4	0.02698703	0.204291804		60.24	66.07	78.53	75.43	91.14	96.57
MAL	1.5	0.027002017	0.204291804		8.16	1.31	2.44	22.14	2.82	8.18
SOX9	0.96	0.027166991	0.205301004		33.98	9.16	13.67	57.77	17.8	32.3
ABCB9	-0.43	0.027185343	0.205301004		39.17	47.37	36.87	29.8	32.08	27.34
LAYN	0.63	0.027202613	0.205301004		13.35	9.87	9.1	18.53	13.51	16.45
ANKRD10	-0.35	0.02720441	0.205301004		100.96	94.34	90.08	77.25	67.75	72.14
SLC38A10	0.34	0.027277669	0.205723411		332.29	291.11	335.65	370	396.6	414.74
WDR72	-1.68	0.027297795	0.205744814		89.7	3.79	8.32	11.37	13.71	5.52
CDC37L1	-0.34	0.027334069	0.205833759		145.65	155.71	132.64	117.87	105.68	109.18
G6PDX	0.41	0.027344187	0.205833759		45.54	43.39	41.83	68.55	47.51	53.13
RPS5	0.38	0.027511949	0.206942165		233.23	155.6	209.68	270.32	231.47	255.7
MPHOSPH9	-0.38	0.027526212	0.206942165		58.68	56.46	52.35	47.85	39.65	37.36
CHCHD10	0.59	0.027608334	0.207393627		121.88	52.14	134.24	143.97	149.36	156.52
CNOT6L	-0.35	0.027621116	0.207393627		263.8	337.29	263.26	220.75	230.16	206.23
NAB1	0.37	0.02764302	0.207427226		81.57	79.54	94.83	101.63	99.44	119.63
RAB43	0.36	0.027691956	0.207575821		82.51	73.95	86.9	96.87	99.98	105.69
SLC39A14	0.38	0.027697706	0.207575821		70.27	81.42	65.65	87.3	84.54	102.67
UBE2Z	0.34	0.027736637	0.207716725		161.9	136.79	173.18	187.96	191.12	200.74
LUC7L3	-0.41	0.027751415	0.207716725		110.09	164.08	106.66	96.8	88.32	92.42
ITGA6	0.37	0.027858002	0.20838346		118.92	132.47	104.33	167.36	129.72	149.12
TSC1	-0.35	0.027948341	0.208927893		156.8	176.58	138.39	121.93	118.39	118.19
KIF19A	0.48	0.028006543	0.209195542		22.68	23.42	28.73	27.53	36.67	37.01
IRF6	-0.34	0.0280193	0.209195542		138.81	134.91	133.03	110.76	106.55	95.41
STEAP4	0.79	0.028089372	0.20958722		66.22	29.81	115.82	94.48	98.59	161.91
PRDM15	-0.46	0.028121781	0.20969757		38	49.59	32.17	29.47	27.2	27.92
MAU2	-0.37	0.028144258	0.209733763		141.36	172.57	125.32	113.4	110.48	107
ALG9	0.42	0.028228117	0.210227046		33.62	25.68	34.43	39.4	39.04	43.59
ITGA2	1.04	0.028253421	0.210283906		33.45	4.77	25.79	58.7	27.79	41.44
TNRC6B	-0.42	0.028276669	0.2103254		319.08	503.02	316.52	281.39	271.22	273.92
CRELD2	0.39	0.028396398	0.210928209		126.99	85.63	94.85	127.52	131.64	131.35
SPIN1	0.4	0.028398583	0.210928209		113.49	79.43	124.32	136.39	133.54	138.21
GPLD1	-0.6	0.028423168	0.210928209		24.62	25.3	14.12	14.84	13.51	12.68
4933433G15RIK	-1.03	0.028432557	0.210928209		1.7	3.12	1.15	1.12	0.82	0.89
GHRL	-1.41	0.02844633	0.210928209		8.1	37.8	3.12	6.51	7.7	3.75
CLDN9	-1.23	0.028475347	0.210966858		1.38	3.72	0.81	0.95	1.03	0.46
ZFP619	-0.65	0.028493863	0.210966858		14.11	22.41	13.83	11.57	10.76	8.91
ARNT2	-0.4	0.028504723	0.210966858		88.64	65.32	66.25	54.23	58.35	49.46
5730480H06RIK	-0.92	0.028551439	0.211085022		3.52	4.96	2.55	2.49	1.64	1.52
FUS	-0.41	0.028556162	0.211085022		191.21	258.91	156.39	165.39	141.07	138.52
CD2AP	0.38	0.028624946	0.211462123		164.25	118.1	146.76	208.58	153.6	181.3
SSTR3	0.4	0.028792361	0.212405403		245.29	186.72	278.5	265.33	329.44	314.12
DLL1	0.6	0.028806179	0.212405403		18.02	11.79	24.11	26.21	22.81	30.3
NRP2	-0.68	0.028809172	0.212405403		66.66	139.64	52.56	70.91	40.01	46.88
PTX3	1.23	0.028824025	0.212405403		0.5	2.14	0.6	1.7	1.87	3.72
TNXB	0.52	0.02885258	0.212484256		30.63	49.06	23.8	48.6	47.82	47.06
MARCKSL1	0.57	0.028876668	0.212530131		18.1	10.59	17.29	24.76	19.52	22.1
RASSF6	-0.56	0.029136722	0.214311577		18.98	17.57	17.27	12.02	12.94	10.61
MYD88	0.42	0.02930978	0.215451324		42.13	32.13	45.26	51.29	45.97	58.42
FGFBP3	-0.86	0.029368209	0.215747563		8.92	8.07	4.36	3.99	4.42	2.99
CENPB	0.33	0.029414553	0.215938434		150.75	130.71	160.79	183.32	178.18	180.24
ZKSCAN7	-0.55	0.02943048	0.215938434		19.98	34.05	21.15	16.81	16.38	16.61
SERPINB1A	0.64	0.029450563	0.215952652		11.85	18.06	8.61	20.62	18.11	19.54
FBXL2	-0.49	0.029576843	0.216675868		24.35	25.68	21.23	18.6	14	16.63
KLHL2	0.38	0.029585605	0.216675868		45.36	43.17	49.2	55.83	58.42	59.89
CNTRL	-0.46	0.029743593	0.217698955		36.82	55.29	34.74	32.76	26.86	29.74
SMC5	-0.37	0.029802948	0.217999314		84.21	102.97	78.4	70.86	66.62	61.74
ATP1A1	0.32	0.029853622	0.218235845		1117.57	950.07	1056.73	1373.75	1216.01	1194.79
CDC42EP2	0.78	0.030082484	0.219643454		4.25	4.47	4.12	6.91	5.6	8.89
SPHK1	0.84	0.030093841	0.219643454		8.92	4.62	5.12	13.19	6.88	12.43
SLC29A1	-0.39	0.030119159	0.219643454		65.4	81.76	59.04	53.16	51.47	47.77
VPS13A	-0.33	0.03012	0.219643454		179.48	197.98	173.44	150.68	143.46	133.13
5930430L01RIK	-0.68	0.030198162	0.220078586		15.49	25.08	12.04	12.47	10.58	8.78
SLC24A3	1.13	0.030278244	0.220527164		0.94	3	1.6	6.63	3.13	2.08
AA413626	-1.06	0.030333885	0.220797289		0.67	1.31	0.71	0.42	0.31	0.51
DHRS1	0.46	0.030452041	0.221521849		20.39	20.16	19.65	29.47	22.96	28.07
SNAPC1	0.37	0.030563133	0.222194163		38.64	42.79	44.95	51.44	54.62	52.7
GM10069	-0.87	0.030710563	0.223034691		6.28	12.28	6.22	5.49	3.26	4.46
ALKBH1	-0.49	0.03071623	0.223034691		30.1	44.63	26.97	25.63	22.63	22.1
FAM220A	0.48	0.030760585	0.223220565		27.43	21.96	34.77	33.46	42.61	37.59
PRKCSH	0.33	0.030792569	0.223263189		171.64	137.84	173.36	194.84	191.92	204.11
FZD5	0.41	0.030816912	0.223263189		30.49	26.31	29.05	40.54	35.65	34.6
RRAS	0.62	0.030822739	0.223263189		10.62	10.32	9.45	17.25	11.66	16.4
FAM160A2	-0.46	0.030890859	0.223620505		62.97	95.5	54.08	52.61	50.59	47.29
5330417C22RIK	-0.34	0.030943774	0.223864276		398.48	506.66	395.87	341.23	332.24	325.71
RAB3D	0.4	0.030962154	0.223864276		178.69	128.83	188.87	180.18	215.7	238.28
RNF114	0.39	0.03103652	0.224152558		74.56	68.43	89.03	91.78	89.22	114.44
A430105I19RIK	-0.44	0.031039695	0.224152558		44.45	65.47	43.06	40.74	35.21	33.97
LYNX1	1.17	0.031062755	0.224183047		6.69	1.35	7.03	15.58	5.03	12.66
METAP1D	-0.6	0.031098518	0.224271662		18.25	29.36	16.24	14.61	14.18	12.15
YEATS2	-0.4	0.031138935	0.224271662		59.12	68.77	49.15	48.02	40.45	41.57
RSRC2	-0.39	0.031144986	0.224271662		110.62	147.64	98.82	89.19	91.89	84.19
TARS2	-0.39	0.031150412	0.224271662		45.39	48.61	42.8	38.62	31.82	31.14
SLC25A29	0.54	0.031185562	0.22438898		13.58	13.14	17.61	17.83	22.42	22.28
PGM3	-0.36	0.031234804	0.224607491		77.64	79.09	68.69	55.9	60.58	54.12
KBTBD3	-0.86	0.031295191	0.224813554		8.33	19.97	7.92	6.18	6.63	6.48
GM9920	1.04	0.031306611	0.224813554		1.06	0.6	2.23	2.14	2.98	2.73
UTRN	-0.34	0.03132013	0.224813554		393.02	463.64	375.95	314.23	325.31	307.69
BTNL9	-0.9	0.031352473	0.224910057		5.6	8.11	3.2	2.59	3.49	2.66
RPS6KA2	-0.39	0.031492831	0.225658891		126.37	186.23	127.92	112.95	110.35	102.83
ANKRD16	-0.53	0.031497792	0.225658891		20.57	28.83	18.66	15.56	15.28	14.99
SMARCD3	0.98	0.031523901	0.225658891		1.79	1.99	1.08	4.79	2.03	2.48
PLA2G2F	-0.43	0.031550308	0.225658891		220.61	161.34	263.94	137.76	186.11	142.92
INO80C	0.43	0.031551667	0.225658891		25.23	22.26	28.15	33.61	32.02	33.39
FAM208A	-0.35	0.031647754	0.226210163		156.33	194.04	156.6	133.5	124.14	129.61
PRR29	1.63	0.031683523	0.2263299		1.06	0	2.55	4.34	3	3.65
UBXN7	-0.33	0.031727328	0.226506858		174.2	206.99	166.57	141.43	145.2	135.53
ATP5L	-1.15	0.031765779	0.226645408		1.03	1.43	0.45	0.27	0.64	0.33
GOLIM4	-0.32	0.031840569	0.227042908		216.86	241.6	213.85	187.66	174.89	161.35
POT1B	-0.74	0.031908092	0.22728236		11	17.27	9.24	8.08	6.5	7.27
PRKDC	-0.36	0.031912346	0.22728236		82.77	86.23	83.26	70.12	63.92	57.56
PGPEP1	-0.39	0.031937433	0.227324996		62.09	48.43	55	47.2	38.57	37.34
EARS2	-0.44	0.03196962	0.227418083		34.3	38.29	32.62	29.92	23.34	22.4
DENND5B	-0.41	0.031990801	0.227432811		69.92	105.18	73.15	59.79	62.17	58.85
PMVK	0.4	0.032034502	0.227607529		38.06	28.53	39.52	47.63	44.04	44.7
CLDN6	-0.81	0.032096742	0.227913681		11.74	11.22	6.8	7.03	5.86	3.57
KLF12	-0.51	0.032159819	0.228225404		29.34	47.11	27.39	22.49	25.35	22.93
E130307A14RIK	-0.98	0.032203744	0.228400926		2.76	5.89	2.07	1.72	2.03	1.49
DARS	0.36	0.032255036	0.228628462		115.9	103.08	137.05	141.98	151.24	149.66
MRPL1	-0.39	0.032317658	0.228935984		43.45	52.55	41.54	34.61	35.41	32.02
GLMP	0.34	0.032424912	0.229538994		86.2	77.97	91.36	105.07	101.06	107.36
ABHD17C	0.48	0.03244794	0.229538994		162.84	85.74	171.58	171.87	198.98	197.2
POLR3GL	-0.52	0.032460926	0.229538994		20.04	24.4	18.03	13.39	14.36	14.4
PSPC1	-0.48	0.032479932	0.229538994		35.39	50.83	29.41	29.65	26.04	24.76
EDN3	-0.91	0.032525515	0.229624149		20.63	9.53	13.93	7.51	11.74	3.59
PHACTR4	0.35	0.03253057	0.229624149		75.41	81.68	95.9	102.23	102.31	109.41
FAM76B	-0.42	0.032609866	0.230047427		40.52	52.18	35.76	32.54	31.13	29.52
CLDN23	0.96	0.032755115	0.230935206		3.05	1.05	3.7	4.44	5.39	5.01
DCTD	0.85	0.032836977	0.231375286		2.64	2.21	3.1	6.61	4.01	3.42
MAPK10	0.38	0.032880307	0.231543512		60.41	75.53	76.41	80.29	94.66	92.37
KRTCAP2	0.37	0.032922635	0.231704482		106.42	77.97	106.03	118.36	118.01	128.06
SPSB2	-0.67	0.033071638	0.232615584		13.03	14.87	10.34	8.83	7.76	6.76
KRAS	-0.34	0.033096116	0.232650249		148.82	180.71	142.24	120.51	124.68	115.61
WDR5B	-0.71	0.033259721	0.233662305		11.21	12.88	8.53	7.33	6.6	5.47
ZFHX4	-0.95	0.033299377	0.233802883		9.48	35.7	9.66	10.07	7.6	9.9
FAM84B	0.33	0.033354571	0.233860272		141.36	133.08	137.68	181.42	151.52	170.74
TMEM181B-PS	-0.53	0.033356725	0.233860272		50.32	69.86	36.55	32.64	27.48	44.98
TSPAN8	-0.72	0.033383975	0.233860272		68.63	179.81	60.56	82.56	54.78	45.21
POLR2D	0.56	0.033392215	0.233860272		13	9.99	12.96	16.28	17.77	17.31
ZFP938	-0.49	0.033415767	0.233860272		21.95	24.51	21.59	17.73	16.36	12.96
PCBP3	0.42	0.033425454	0.233860272		51.73	39.19	59.77	62.56	63.18	69.79
CLMN	0.65	0.03347861	0.234038077		23.85	15.88	15.61	42.74	16.74	25.57
SLC2A4RG-PS	-0.74	0.033492238	0.234038077		9.71	15.92	8.55	7.28	6.29	6.25
CD44	0.57	0.033511026	0.234038077		231.29	110.48	126.66	301.78	153.06	221.65
ACSF3	-0.39	0.033529529	0.234038077		60.74	46.59	54.45	39.97	44.33	35.69
PBX3	-0.41	0.033601788	0.234404967		39.26	52.67	39.75	32.91	32.2	31.41
PLIN2	0.38	0.03363053	0.234468037		63.2	87.01	74.49	88.59	90.04	105.86
TMEM163	0.37	0.033674973	0.234640432		58.27	51.5	66.36	71.24	70.14	80.35
SFSWAP	-0.39	0.033702618	0.234695646		96.62	126.13	81.97	81.36	71.29	72.7
NRP1	-0.46	0.033802211	0.235251528		83.86	112.28	62.66	72.26	53.85	57.21
DQ267101	-0.54	0.033919884	0.235932516		34.89	56.31	27.24	28.97	27.76	22.4
GDF11	0.85	0.033945004	0.235969331		3.64	1.99	4.51	5.19	6.83	5.82
STX16	-0.47	0.034039807	0.236266271		79.78	125.12	65.1	67.85	60.09	61.61
AASDH	-0.45	0.034042772	0.236266271		26.76	30.93	24.61	20.05	19.52	18.86
CSTB	0.41	0.034047278	0.236266271		57.16	39.75	54.52	70.89	59.22	64.93
TTYH2	0.36	0.034079588	0.236352666		142.98	107.06	138.67	154.25	165.11	163.4
ITPR3	0.33	0.034111466	0.23643597		250.25	225.16	224.03	329.76	262.57	261.9
LCP1	0.7	0.03429706	0.237584001		7.51	7.58	11.07	9.9	14.48	16.94
CHST11	0.4	0.034334185	0.237702816		238.04	151.36	239.62	266.88	250.78	286.43
SCNN1G	0.61	0.034473117	0.238332497		12.44	9.31	16.92	15.88	20.16	21.31
EXOC4	-0.32	0.034477514	0.238332497		141.51	133.94	133.79	112.98	104.32	100.62
DCP1B	-0.57	0.034485216	0.238332497		20.45	29.73	16.06	15.63	13.25	14.53
CD9	0.51	0.034510357	0.23836782		37.06	28.79	27.39	55.5	27.71	45.97
ZFP607B	0.7	0.034583113	0.238673151		5.16	5.48	5.33	7.73	8.42	9.09
AKAIN1	0.65	0.034604469	0.238673151		13.09	7.4	15.82	16.68	20.78	17.82
TICAM1	0.38	0.034614726	0.238673151		30.05	29.88	34.79	40.32	38.44	41.36
DMXL1	-0.36	0.034744721	0.239430763		243.27	320.99	222.95	205.24	200.31	192.21
HSPA1A	-0.8	0.03490078	0.240258685		338.71	779.04	201.67	149.91	288.74	294.25
IQSEC2	0.38	0.034911013	0.240258685		36.73	30.41	36.87	44.06	42.79	44.83
ABCC9	0.42	0.034939239	0.240258685		23.74	31.83	28.73	39.47	36.08	34.1
MEF2A	-0.38	0.034945617	0.240258685		146.59	208.98	140.96	121.93	124.84	123.18
SREBF1	0.34	0.034984855	0.240389583		120.88	101.09	118.97	133.5	138.81	145.28
CLPTM1L	0.33	0.03504124	0.240638081		218.77	180.11	218.36	239.6	248.24	263.8
IGSF3	0.62	0.035098727	0.240893858		17.84	12.99	9.31	24.06	15.15	20.73
PLEKHB2	0.34	0.035162425	0.241191946		99.29	106.42	123.98	132.7	140.45	133.05
SLCO3A1	0.39	0.03519438	0.241272073		59.59	53.98	43.9	72.78	56.32	71.64
TGIF1	0.56	0.035291061	0.241795574		39.64	31.19	22.8	62.01	29.07	43.19
ATP1B3	0.33	0.035338871	0.241943135		89.37	89.19	100.36	118.69	104.68	117.63
XK	-0.4	0.03536329	0.241943135		38.38	35.47	40.2	27.2	30.33	26.45
ABCC1	0.35	0.035401257	0.241943135		125.76	138.29	123.85	171.05	132.23	178.46
SMPDL3A	-0.4	0.035412578	0.241943135		39.05	45.27	38.13	27.13	31.54	31.26
CDH19	0.79	0.035414246	0.241943135		7.83	7.66	3.59	10.17	12.43	9.32
TTC14	-0.38	0.035463302	0.242047456		93.42	132.96	93.75	84.75	75.89	78.6
SMIM7	0.33	0.035488753	0.242047456		82.51	75.49	87.25	100.61	98.59	101.05
ZDHHC14	-0.53	0.035502183	0.242047456		25.5	47.19	27.89	22.69	25.12	20
TMEM189	0.45	0.035526266	0.242047456		20.33	18.13	22.25	27.38	24.94	28.15
BTAF1	-0.36	0.035531208	0.242047456		178.1	207.89	143.48	138.64	128.79	132.75
AP5Z1	-0.52	0.035557899	0.24209071		19.78	30.97	20.52	16.58	16.23	15.54
NAA30	-0.35	0.035587866	0.242156197		71.68	76.92	67.99	52.74	58.84	53.16
DZIP3	-0.4	0.035639232	0.242367146		48.5	61	41.93	38.92	37.83	34.83
CP	1.33	0.035716501	0.242753896		111.64	10.96	24.4	205.59	38.91	116.19
MCPH1	-0.47	0.035837649	0.243350801		22.56	25.45	21.75	17.6	16.26	15.24
PHF20L1	-0.34	0.035845219	0.243350801		158.24	185.44	143.92	126.39	125.02	123.41
NEGR1	-0.42	0.035914942	0.243685131		32.57	33.9	38.13	22.96	25.94	26.93
GAS7	0.43	0.036023827	0.244284655		30.63	33.97	23.88	42.19	39.27	34.12
PCNX	-0.32	0.036064514	0.244421287		292.35	347.12	288.81	245.83	249.55	225.42
CMPK2	0.7	0.036120463	0.244605822		21.1	29.84	38.76	41.74	24.63	74.83
3110039I08RIK	-0.87	0.036132849	0.244605822		15.29	31.46	8.42	13.27	6.99	9.21
P2RY2	0.81	0.036171097	0.244725541		8.39	8.3	4.38	14.91	7.4	13.52
TGFB1	0.42	0.036372076	0.245945501		27.49	37.5	26.53	42.51	35.88	40.83
VPS50	-0.35	0.036464405	0.246301888		74.06	79.17	66.8	57.45	56.88	53.72
PEG10	-0.48	0.036466173	0.246301888		65.05	50.56	54	33.79	54.55	29.52
SEC61A1	0.31	0.036495861	0.246332927		326.83	345.81	335.36	396.91	403.89	415.68
CCR7	0.84	0.036512166	0.246332927		4.17	2.74	2.44	4.04	5.03	7.09
CMAS	0.35	0.036541505	0.246391193		102.93	83.86	111.07	116.62	123.86	128.11
RBM5	-0.39	0.03664349	0.246938943		177.6	259.13	156.67	157.69	141.79	139.23
GUF1	-0.41	0.036756433	0.247559882		41.08	38.06	32.25	29.4	27.81	24.25
BC029722	0.4	0.036786111	0.247619633		36.12	26.99	37.34	45.21	41.63	42
CLK1	-0.4	0.036807944	0.247626537		120.53	171.55	105.98	100.76	100.16	92.72
ZMYM3	-0.36	0.03692436	0.248089923		64.58	66.67	67.54	55.8	48.59	46.6
D630024D03RIK	-0.68	0.036925144	0.248089923		11.18	17.08	11.05	6.91	9.27	7.59
9330159F19RIK	-0.47	0.036953569	0.248089923		23.38	31.01	23.09	17.03	19.47	17.59
DNAIC1	-0.71	0.036977217	0.248089923		7.92	10.44	7.66	5.51	5.03	4.91
PAXBP1	-0.4	0.036981054	0.248089923		68.22	94	61.16	57.13	55.91	51.44
VASP	0.33	0.037009109	0.248138258		74.12	67.61	71.37	91.11	82.05	87.43
KIF1B	-0.31	0.037240236	0.249547328		543.48	641.84	535.8	444.33	461.16	444.64
VEGFB	0.43	0.037278374	0.249662316		40.4	28	46.29	46.6	52.06	51.13
MRNIP	-1.02	0.037308618	0.249724333		2.82	6.08	2.07	2.62	1.18	1.47
AKNA	0.42	0.037422543	0.250346088		49.2	42.16	53.24	62.66	49.69	75.18
BC028528	-0.99	0.037564427	0.251154067		1.64	4.54	1.73	1.25	1.18	1.42
SDR39U1	0.38	0.037606761	0.251295937		41.96	32.25	45.45	51.39	49.18	51.13
SRP14	0.37	0.03772296	0.251795664		63.26	47.86	64.57	71.81	76.2	72.65
RRNAD1	-0.56	0.037723861	0.251795664		19.72	33.18	18.13	16.51	14.84	15.54
ABCA2	-0.37	0.037766698	0.251940288		148.58	187.39	132.01	130.93	116.72	105.41
CMIP	0.34	0.037837698	0.252272519		346.72	296.56	368.97	380.85	433.91	425.53
2410089E03RIK	-0.32	0.037873636	0.252370738		118.3	120.39	106.66	93.63	87.62	87.92
CEP97	-0.45	0.037950462	0.252741159		26.38	34.24	24.66	20.37	21.68	18.43
CD63	0.41	0.037977479	0.252779626		265.09	167.87	299.83	319.64	312.44	314.6
PROSER2	0.76	0.038141827	0.253405812		7.25	11	5.69	16.11	8.24	15.01
FAM126B	-0.36	0.038144028	0.253405812		94.86	116.37	89.84	75.25	83.72	69.01
NVL	-0.35	0.03815362	0.253405812		102.16	122.6	91.08	87.47	77.3	75.97
2200002D01RIK	1.22	0.038191959	0.253405812		1.32	0.56	0.45	3.07	0.56	1.7
IRF2BPL	0.33	0.038198339	0.253405812		96.77	80.71	87.59	107.02	108.84	106.93
CCSER1	-0.46	0.038199313	0.253405812		34.89	58.71	36.94	28.53	31.61	31.84
SCAMP2	0.34	0.038312787	0.254016979		92.63	74.36	88.16	101.58	100.54	110.95
COL27A1	-0.48	0.038448588	0.25473294		33.33	40.09	25.08	25.33	25.22	18.15
2900005J15RIK	-0.75	0.038463582	0.25473294		7.86	9.72	5.77	5.01	4.7	3.75
RNF19A	0.37	0.038518905	0.254957446		51.85	63.78	56.47	64.13	72.68	78.35
BBS7	-0.45	0.038587271	0.255173315		24.29	29.09	23.69	18.93	18.67	17.24
CCP110	-0.47	0.038601813	0.255173315		36.73	55.56	31.62	31.99	27.58	27.57
GUCY2C	0.43	0.038634709	0.255173315		28.9	38.25	44.32	40.57	53.06	52.58
ZFP329	-0.37	0.03865345	0.255173315		54.93	61.6	50.59	48.12	40.47	37.49
ACTL6B	-0.61	0.038666815	0.255173315		13.41	18.66	12.75	8.5	10.63	9.24
SPG11	-0.34	0.038733191	0.255173315		97.35	106.91	87.4	81.94	72.09	70.3
RBM26	-0.34	0.038739964	0.255173315		117.63	133.98	103.3	98.34	88.32	86.62
RELA	0.34	0.038741319	0.255173315		84.53	74.63	80.34	97.37	89.99	106.09
ITGB3	0.54	0.03874449	0.255173315		20.3	32.96	21.12	35.26	24.94	45.11
CKAP4	0.34	0.038787003	0.255265162		64.14	68.92	72.11	83.48	82.85	85.81
NOTCH2	0.64	0.038802747	0.255265162		83.62	42.23	44.5	126.72	48.97	82.88
CLINT1	0.3	0.038822783	0.255265162		171.12	153.98	171.55	198.65	190.32	205.6
PCDHGB4	-0.71	0.038865707	0.255406281		10.8	19.29	10.21	9.53	7.14	7.34
GCK	0.34	0.03895081	0.255824277		78.31	69.11	79.24	88.64	95.23	93.81
DUSP23	0.67	0.039198756	0.257310753		8.92	5.86	10.29	11.49	13.28	13.87
FKBP10	0.71	0.039326505	0.257937842		6.69	4.62	6.51	11.2	7.47	9.75
ANGPTL8	-1.01	0.039337634	0.257937842		1.91	3.57	1.13	1.25	0.69	1.22
PDLIM1	0.74	0.039456025	0.258571671		10.09	6.53	6.19	17.03	8.58	11.54
KIDINS220	-0.31	0.039602093	0.259386082		429.87	491.83	434.31	363.17	346.6	356.45
ENTPD7	0.32	0.039645658	0.259528588		128.54	128.61	132.3	147.76	164.36	158.82
9430015G10RIK	-0.69	0.039693994	0.259702156		11.18	16.29	9.13	7.53	7.68	6.73
QPCT	-0.72	0.03974546	0.259895998		21.42	8.97	25.71	10.82	9.53	12.68
ZFC3H1	-0.4	0.039789478	0.260040955		119.83	167.42	106.01	111.11	84.72	94.8
5330434G04RIK	-0.62	0.039815546	0.260068504		17.96	18.47	10.81	9.6	10.76	9.47
HERC2	-0.36	0.039920376	0.260610197		480.02	640.49	427.51	422.07	368.55	383.48
CDK2AP2	0.38	0.039961288	0.260686506		37	29.47	32.35	45.53	37.91	41.51
COL18A1	0.43	0.039975874	0.260686506		99.47	82.62	63.03	140.16	86.19	95.43
AUTS2	-0.36	0.040049618	0.261020914		80.25	104.13	83.49	76.3	67.57	58.5
GM14057	-0.87	0.04009269	0.261020914		2.93	5.56	2.57	2.17	1.9	1.8
SACS	-0.44	0.040092953	0.261020914		32.74	46.1	31.2	27.13	22.75	28.71
ARHGAP6	-0.77	0.040253211	0.261920973		10.83	31.38	12.99	12.54	10.22	8.83
SNAP25	-0.35	0.040333694	0.262301255		125.55	157.63	129.28	94.38	116.13	103.13
CLDN2	1.75	0.04040394	0.262614574		44.25	1.88	4.01	105.57	10.25	48.65
1700007K13RIK	-0.88	0.040585212	0.263607851		2.85	1.39	2.44	1.32	1.1	1.11
LRRC59	0.3	0.040624532	0.263607851		185.61	164.38	181.86	216.93	204.86	214.05
CCDC191	-0.47	0.040652478	0.263607851		22.97	31.46	22.46	17.95	18.95	17.01
RUFY2	-0.37	0.040659162	0.263607851		54.96	66.74	59.83	45.33	49.77	41.26
BHLHA15	0.36	0.040667508	0.263607851		34.36	35.74	38.76	42.36	46.84	46.6
ZFP110	-0.34	0.040717731	0.263731041		70.12	72.3	70.16	58.2	56.55	48.43
RTEL1	-0.5	0.040758378	0.263731041		23.68	26.39	19.1	19.22	15.31	13.09
SLC22A18	0.85	0.040767392	0.263731041		1.79	1.69	1.15	3.39	1.95	2.78
UFSP2	0.36	0.040775155	0.263731041		52.05	46.21	54.79	60.22	64.82	65.49
EFHC2	-0.73	0.040812079	0.263826483		7.04	9.31	6.3	4.14	5.19	3.87
CD59A	-1.04	0.040933236	0.26446604		4.99	17.91	4.93	3.94	6.04	3.14
PDIA4	0.32	0.040971943	0.264572485		337.95	274.67	325.29	398.18	370.68	366.6
ADCY6	-0.42	0.041018119	0.264727026		190.45	320.43	180.97	181.2	169.19	151.78
SLTM	-0.34	0.0410727	0.264935613		147.76	181.24	141.61	135.02	112.64	114.49
LIMK2	-0.36	0.041102834	0.264986366		74.7	95.35	73.42	67	59.79	57.21
CD274	0.48	0.041203882	0.265493989		31.66	46.51	37.89	48.72	38.06	70.7
DCAF12L1	-0.45	0.041285944	0.265878801		52.55	34.16	56.91	30.02	39.96	32.05
USP48	-0.34	0.041413262	0.266554476		185.29	243.66	172.08	159.48	154.96	147.78
LTBP2	-1.13	0.041438474	0.266572583		23.65	3.15	9.92	7.65	3.47	5.19
PDE4C	-0.74	0.041522585	0.266969359		7.54	5.22	5.12	3.57	3.36	3.44
TFRC	-0.32	0.041605397	0.26735736		370.4	365.18	354.86	310.36	297.34	242.84
PCSK4	-0.4	0.041735364	0.268047795		32.16	35.77	34.43	25.01	24.37	26.15
GNG5	0.53	0.041781106	0.268196841		14.08	10.7	14.3	17.01	18.49	19.21
9-Sep	0.37	0.041856723	0.268537388		357.14	232.1	343.13	409	369.32	391.45
LARGE2	-0.4	0.041926184	0.268709871		33.51	33.03	28.36	25.58	22.68	21.52
HECTD2	-0.7	0.041950189	0.268709871		14.23	32.58	12.7	12.19	12.56	10.76
MFGE8	0.47	0.041951344	0.268709871		30.13	30.48	23.85	50.34	27.76	35.67
TJP2	0.31	0.041990827	0.26881809		111.73	102.52	107.24	136.57	121.04	130.42
ELMOD2	0.36	0.042061943	0.268888741		41.49	39.79	48.12	51.02	53.11	56.93
RASEF	1.88	0.042083466	0.268888741		3.32	0	1	10.62	1.16	3.85
ITGB8	0.52	0.042101205	0.268888741		13.91	15.95	12.12	22.84	16.31	19.21
ATP6V1G1	0.38	0.042131404	0.268888741		44.89	35.55	49.67	51.91	57.24	54.83
MYO9A	-0.42	0.042159057	0.268888741		92.54	144.56	81.58	82.91	76.09	72.14
FCGRT	0.67	0.042166689	0.268888741		5.99	6.98	5.72	11	7.88	10.05
TBRG1	0.34	0.042172725	0.268888741		150.11	123.24	166.57	174.87	169.29	195.63
CAPNS1	0.33	0.042182613	0.268888741		186.2	132.17	170.4	216.21	186.34	195.45
SHANK3	-0.49	0.042297108	0.269474239		67.1	120.69	58.22	55.06	54.57	60.17
PLEKHH2	-0.69	0.042453093	0.270223962		16.87	29.24	12.04	15.26	11.22	8.53
TRP53BP1	-0.32	0.042466821	0.270223962		211.49	262.36	201.36	187.98	169.73	168.19
SIX4	-0.56	0.042482903	0.270223962		25.26	52.07	26.45	19.1	25.76	23.11
XPNPEP3	-0.45	0.042524918	0.270346713		27.4	34.57	23.38	22.12	19.29	19.44
EHD1	0.37	0.042554044	0.27038744		56.19	43.77	52.53	63.28	57.47	71.06
TIE1	-0.59	0.042614279	0.270625688		35.12	81.05	31.88	32.76	29.82	32.68
CERKL	-0.41	0.042852924	0.271814172		33.45	36.6	26.63	24.04	23.55	22.86
ZNRF3	-0.41	0.042862116	0.271814172		40.37	46.92	34.35	35.01	28.1	26
TAF9B	-0.36	0.042869944	0.271814172		45.54	48.91	43.71	33.56	38.34	32.65
NPEPL1	-0.33	0.042979518	0.272285191		102.78	88.52	89.19	74.43	76.09	66.07
AKR1C14	-0.46	0.043008779	0.272285191		23.97	30.86	30.75	19.52	24.22	16.68
ORC4	-0.34	0.043012869	0.272285191		74.56	68.36	68.59	53.39	58.04	51.21
CPT1C	-0.54	0.043043616	0.272291987		52.55	43.36	27.47	34.16	18.34	29.72
VEZT	-0.37	0.043059702	0.272291987		54.72	65.47	48.41	46.45	39.29	41.36
VDAC1	0.38	0.043097693	0.272387493		255.82	196.03	316.73	291.96	345.36	335.31
PRICKLE1	-0.37	0.043187411	0.272809651		38.82	44.71	40.91	28.8	33.31	31.06
NUDT19	0.54	0.043243987	0.273022113		40.37	17.64	42.85	49.02	45.38	48.63
LAMA3	0.6	0.043276217	0.273080729		20.04	13.89	12.52	30.79	14.28	23.39
TRMT13	-0.67	0.043340447	0.273309844		13.64	21.89	9.92	9.85	8.81	9.11
NDUFA4	0.39	0.04336342	0.273309844		37.79	27.44	32.77	45.9	40.17	38.55
SERPINI1	0.44	0.043381421	0.273309844		50.11	41.82	68.22	55.88	76.22	78.75
TEKT2	-0.84	0.043423612	0.27334542		2.49	3.94	2.05	1.57	1.44	1.57
H2-Q5	0.91	0.043441534	0.27334542		1.06	2.44	2.13	3.12	2.39	4.76
ZFP958	-0.52	0.043478692	0.27334542		19.81	24.81	15.8	13.02	13.97	13.77
RLF	0.33	0.043478941	0.27334542		106.04	127.63	127.21	136.09	149.18	155.5
SLC35E1	0.33	0.043508789	0.273388649		112.4	144.07	124.27	147.56	157.17	159.73
TSPYL2	-0.37	0.043610808	0.273885077		98.59	132.59	89.27	77.72	84.29	79.28
ZFP60	-0.36	0.043981648	0.275975429		56.86	62.76	52.06	43.84	47.15	38.81
RBM12B2	-0.55	0.043990034	0.275975429		21.27	35.32	17.76	17.8	17.03	14.48
DAP	0.36	0.044027044	0.27606209		260.43	177.75	264.04	278.37	284.96	311.56
CBFA2T2	-0.31	0.044109836	0.276307972		101.99	110.81	106.35	86.6	85.13	78.25
POU2F1	-0.39	0.044112692	0.276307972		67.78	95.01	61.01	56.75	55.5	53.87
PIKFYVE	-0.31	0.044167988	0.276508798		171.2	199.78	163.47	140.56	137.04	141.56
RFX2	-0.5	0.044358725	0.277437688		23.62	35.14	21.23	21.29	17.51	16.18
TUSC1	0.82	0.044385023	0.277437688		4.61	1.99	4.91	6.31	6.09	7.42
RAB11FIP2	-0.34	0.0443863	0.277437688		81.48	75.6	84.78	61.36	66.49	58.07
SERPINH1	0.33	0.044442864	0.277645417		103.4	107.25	87.51	133.4	108.73	121.28
ARL4C	-0.55	0.044468612	0.277660522		44.36	20.23	33.43	26.68	16.92	21.47
ZMYM1	-0.5	0.044622951	0.27815673		20.25	24.85	17.84	16.83	13.59	12.83
TTLL3	-0.89	0.04462511	0.27815673		6.6	16.4	4.99	4.61	4.78	5.21
GPM6A	-0.77	0.04464795	0.27815673		7.04	9.61	5.67	5.31	4.49	2.89
NPEPPS	0.33	0.044689957	0.27815673		231.76	218.25	281.86	273.41	302.83	316.88
PAM	0.29	0.04469229	0.27815673		1701.6	1806.71	1875.23	2092.14	2190.87	2104.35
TRIM23	-0.36	0.04469963	0.27815673		44.04	41.56	41.14	31.37	33.36	31.36
ILDR2	0.79	0.04471169	0.27815673		17.4	12.76	8.58	37.85	10.56	17.34
MRPS12	0.4	0.044743219	0.278207443		23.03	21.81	26.27	30.22	29.38	31.57
CDKL2	-0.39	0.044979596	0.279377631		37.94	39	33.04	29.17	28.15	24.4
RPPH1	0.61	0.045001102	0.279377631		519.33	310.18	888.09	645.61	1117.98	775.42
RPL23	0.37	0.045015588	0.279377631		46.36	33.18	45.05	56.8	48.79	51.49
CCK	0.92	0.045025317	0.279377631		0.7	1.35	1.97	2.79	2.88	1.8
EHD4	0.35	0.045091517	0.279642594		47.74	49.7	44.16	64.9	51.98	59.11
IDE	-0.35	0.045132952	0.279711264		198.32	161.3	132.22	127.76	123.19	123.84
TOX3	-0.35	0.045149596	0.279711264		54.57	53.61	55.29	40.52	46.56	37.67
KDM2A	0.31	0.045337682	0.28073036		255.97	296.44	306.24	333.65	343	359.13
PEA15A	0.38	0.045482356	0.281479726		308.05	198.54	330.04	373.65	331.03	355.86
VANGL1	0.59	0.045557852	0.281800415		12.09	7.58	11.26	17.38	13.77	14.13
EFCAB1	-0.35	0.045649382	0.281860837		60.97	51.54	63.39	43.96	43.92	45.92
ZFP40	-0.52	0.045649523	0.281860837		17.08	19.37	16.4	11.05	13.2	11.59
FAM35A	-0.46	0.045659962	0.281860837		20.33	22.22	21.38	15.28	16.41	13.44
S100PBP	-0.43	0.045662356	0.281860837		30.93	43.17	30.28	27.25	23.14	25.09
HSF2	-0.36	0.045767259	0.282361923		39.87	48.76	42.72	32.74	34.75	31.62
RB1	-0.35	0.045880701	0.282734893		79.19	98.16	79.11	61.51	69.42	64.45
IRAK4	0.49	0.045885429	0.282734893		15.96	11.67	17.08	20.25	19.8	21.11
NYAP1	-0.65	0.045898984	0.282734893		13.26	21.81	11.39	10.5	10.53	7.82
PARP8	-0.32	0.0459849	0.282981887		102.87	114.08	97.58	80.39	78.84	85.84
ARHGAP33	-0.63	0.045986637	0.282981887		11.88	17.04	10.65	8.95	8.76	7.09
SERINC2	0.73	0.046179343	0.284020858		21.21	9.2	10.39	32.34	12.69	20.83
FADS6	-0.49	0.046266032	0.284407052		18.19	21.73	18.18	13.12	14.36	12.66
4632428C04RIK	-0.67	0.046338691	0.284706642		10.65	14.94	10.65	7.03	9.07	6.05
SLC7A11	-0.72	0.046386417	0.284852814		78.84	162.02	44.71	81.89	40.19	46.73
BRD8	-0.34	0.04642631	0.284950755		122.09	151.84	108.5	109.19	92.45	91.13
CYB5A	0.35	0.046500414	0.285258468		36.47	35.96	35.87	49.97	39.14	45.34
4932438A13RIK	-0.31	0.046525317	0.285264193		461.24	558.84	446.77	399.25	362.57	388.37
HIST1H4B	1.12	0.046591583	0.285432336		2.23	0.3	2.94	3.81	4.34	3.52
ZFP976	-0.58	0.046600708	0.285432336		13.91	18.24	12.91	11.07	9.55	8.73
MKS1	-0.55	0.046642661	0.28554234		17.78	24.78	15.22	12.29	14.9	10.96
CNNM4	0.37	0.046692301	0.285697234		35.53	31.91	38.31	42.64	40.19	49.59
RPGRIP1L	-0.44	0.046715975	0.285697234		26.03	30.48	23.62	21.54	18.62	17.26
SNRNP70	-0.47	0.046759852	0.285818697		152.57	259.58	119.52	138.36	113.74	120.98
SLFN4	1.25	0.046833342	0.286060717		0.88	3.3	5.3	5.36	2.77	13.82
FHOD3	-0.42	0.046864201	0.286060717		54.66	61	66.49	34.51	55.57	42.07
ZBTB7B	0.33	0.046871557	0.286060717		123.99	107.1	141.56	148.06	157.35	149.88
CASP12	0.94	0.046905502	0.286121157		4.58	3.72	2.26	10.62	2.88	6.3
PCED1A	-0.38	0.046934626	0.286147099		37.5	43.02	34.03	30.3	28.76	26.35
MAFB	-0.52	0.046957843	0.286147099		111.41	54.62	93.83	60.97	73.99	41.46
IDH1	0.34	0.047244659	0.287747538		59.06	53.49	58.2	75.58	60.99	73.13
INS1	0.38	0.047283639	0.28783764		8778.59	5823.7	7759.4	7530.4	10369.17	10233.57
NADK2	0.46	0.047328363	0.287962604		21.57	17.12	26.76	24.61	30.66	32.05
SCARNA13	0.8	0.047361469	0.288016782		6.51	3.23	9.5	9.2	13.1	10.38
TMEM150C	0.45	0.047422341	0.288239673		36.71	25.86	50.09	48.7	53.08	47.49
FGFR2	1.4	0.047467788	0.288368631		13.23	1.69	3.2	32.24	3.6	11.16
B3GNTL1	-0.63	0.047545623	0.288694111		11.41	11.9	9.97	7.01	7.5	6.43
SLC4A3	-0.44	0.047651958	0.289192222		45.89	70.65	37.89	40.54	37.16	32.78
4930402H24RIK	-0.3	0.047678434	0.289205422		158.06	162.13	156.54	133.72	126.92	115.41
CDK5R2	0.36	0.047737414	0.289415674		49.29	50.56	57.07	58.02	75.12	62.47
HYOU1	0.29	0.047875699	0.290106259		1049.55	946.35	1084.2	1184.02	1227.49	1236.36
CYTH3	0.34	0.047954315	0.290434759		38.7	38.21	35.74	44.28	45.84	48.05
BAD	0.53	0.047986112	0.29047951		12.38	9.23	12.44	17.28	14.97	15.75
ERN1	-0.33	0.048096601	0.290982777		315.77	437.55	327.96	286.17	278.9	268.56
SHOX2	-1.3	0.04811815	0.290982777		1.5	13.06	1.84	2.42	1.98	2.05
TM7SF3	-0.34	0.048206242	0.291254966		50.35	55.59	54.39	42.36	43.5	37.29
GSTA3	1.63	0.048212107	0.291254966		17.63	1.16	2.68	50.09	4.16	11.19
SLFN5	0.56	0.048322822	0.291775699		32.95	58.79	42.53	57.15	41.73	92.93
BC065397	-0.67	0.048377093	0.291866378		9.83	13.21	8.19	6.91	6.6	5.59
CLOCK	-0.3	0.048408458	0.291866378		275.95	305.98	256.15	223.49	234.93	201.73
FNDC4	0.79	0.048411413	0.291866378		2.64	2.25	2.07	5.41	2.82	3.49
DCLRE1C	-0.53	0.048527752	0.29225526		17.46	25.15	16.27	15.14	12.35	12.23
SESN1	-0.46	0.048551481	0.29225526		26.23	40.13	24.19	21.24	23.34	19.16
ALG11	0.33	0.048563766	0.29225526		82.62	81.87	93.49	91.49	109.89	113.61
STT3B	0.29	0.048574145	0.29225526		206	201.62	218.65	259.57	238.5	245.14
RRAGB	-0.39	0.048675921	0.292719623		38.06	31.87	36.29	26.28	28.99	23.36
TMUB1	0.5	0.048741601	0.292783805		14.47	10.96	14.9	17.48	19	19.01
CXCL14	0.81	0.048754745	0.292783805		2.55	3	6.03	5.83	7.17	6.86
FAM135B	-0.48	0.048789656	0.292783805		26.03	20.12	28.52	17.3	20.9	13.69
PYROXD1	-0.37	0.048803719	0.292783805		39.73	40.73	36.18	29.4	30.51	27.79
D930016D06RIK	-0.5	0.048809602	0.292783805		27.55	49.06	24.85	23.36	23.29	22.86
GBP9	0.67	0.048917972	0.293286041		11.15	13.78	16.22	19.57	11.56	32.22
H13	0.32	0.048999648	0.293627799		190.51	233.53	195.85	227.35	243.07	280.71
TLE1	-0.44	0.049062021	0.29366735		73.21	118.4	62.84	58.92	61.38	62.12
GALNT9	-0.72	0.049095255	0.29366735		7.57	7.58	7.77	3.29	5.96	4.2
UBN2	-0.33	0.049117374	0.29366735		305.73	415.18	304.79	281.41	254.45	256.25
PHF14	-0.36	0.049127307	0.29366735		58.92	75.9	56.2	49.15	49.46	45.57
FMNL2	0.35	0.049152821	0.29366735		248.11	240.14	328.99	296.55	344.18	371.84
SLC43A2	-0.34	0.049154303	0.29366735		239.8	266.08	207.6	226.43	163.8	159.6
COX7A2	0.36	0.049239913	0.294031211		63.82	46.25	67.49	72.86	75.3	73.92
TRNP1	0.97	0.049287918	0.294170267		20.63	2.89	14.2	29.4	28.66	13.72
ANP32A	0.34	0.049374469	0.29428634		75.38	64.72	88.29	94.28	96.51	90.07
CDC42EP4	0.41	0.049377915	0.29428634		30.1	36.94	23.93	40.64	35.9	40.73
A830080D01RIK	-0.48	0.049383822	0.29428634		20.92	29.81	19.52	17.8	15.72	15.54
DPAGT1	0.4	0.049406277	0.29428634		35.47	25.75	40.75	40.47	44.87	45.82
ZMAT3	-0.32	0.049585119	0.295144466		176.13	148.69	178.5	123.4	139.78	129.05
[truncated: 9,902 more rows]
