# Supplementary material for: Coordination between ECM and cell-cell adhesion regulates the development of islet aggregation, architecture, and functional maturation
Source: eLife. 2023 Aug 23;12:e90006. doi: 10.7554/eLife.90006 (PMC10482429; doi:10.7554/eLife.90006)
Supplement: Supplementary file 2. — This table provides a comprehensive catalogue of gene expression differences observed between islets isolated from control mice and those from Ctnna1ΔEndo/ΔEndo mice. [file elife-90006-supp2.zip]

Archive with 1 entries (1 files):
- Supplementary file 2.csv
